# Supplementary material for: An integrated single-cell and spatial transcriptomic atlas of thyroid cancer progression identifies prognostic fibroblast subpopulations
Source: JCI Insight. 2026 Jan 9;11(1):e191990. doi: 10.1172/jci.insight.191990 (PMC12890526; doi:10.1172/jci.insight.191990)
Supplement: Supporting data values [file jciinsight-11-191990-s036.xlsx]

## Sheet: Figure 1E
Cell Population	Paper/Histology	Cell Number	Percentage of Paper/Histology
NK/T	Han_ATCs	11634	31.2456
ATC	Han_ATCs	6028	16.1895
B_Cell	Han_ATCs	3577	9.60681
Fibroblast	Han_ATCs	2090	5.61315
Myeloid	Han_ATCs	10062	27.0237
Plasma	Han_ATCs	1419	3.81103
Endothelial	Han_ATCs	984	2.64275
Thyrocyte	Han_ATCs	69	0.185314
pDC	Han_ATCs	618	1.65977
PTC	Han_ATCs	753	2.02235
NK/T	Lee_ATCs	13085	43.0413
ATC	Lee_ATCs	251	0.825631
B_Cell	Lee_ATCs	992	3.26305
Fibroblast	Lee_ATCs	2611	8.58853
Myeloid	Lee_ATCs	8670	28.5188
Plasma	Lee_ATCs	785	2.58215
Endothelial	Lee_ATCs	1201	3.95053
Thyrocyte	Lee_ATCs	6	0.0197362
pDC	Lee_ATCs	42	0.138153
PTC	Lee_ATCs	2758	9.07207
NK/T	Hong_Paratumor	12755	27.8956
ATC	Hong_Paratumor	0	0
B_Cell	Hong_Paratumor	3987	8.71971
Fibroblast	Hong_Paratumor	3887	8.50101
Myeloid	Hong_Paratumor	2613	5.71472
Plasma	Hong_Paratumor	1697	3.7114
Endothelial	Hong_Paratumor	3948	8.63442
Thyrocyte	Hong_Paratumor	16546	36.1867
pDC	Hong_Paratumor	202	0.441781
PTC	Hong_Paratumor	89	0.194646
NK/T	Lee_PTCs	15561	35.4158
ATC	Lee_PTCs	9	0.0204834
B_Cell	Lee_PTCs	1622	3.69157
Fibroblast	Lee_PTCs	3099	7.05312
Myeloid	Lee_PTCs	8392	19.0996
Plasma	Lee_PTCs	1646	3.74619
Endothelial	Lee_PTCs	4399	10.0118
Thyrocyte	Lee_PTCs	160	0.364149
pDC	Lee_PTCs	1	0.00227593
PTC	Lee_PTCs	9049	20.5949
NK/T	Lu_ATCs	19017	67.998
ATC	Lu_ATCs	4442	15.883
B_Cell	Lu_ATCs	616	2.2026
Fibroblast	Lu_ATCs	606	2.16684
Myeloid	Lu_ATCs	2949	10.5446
Plasma	Lu_ATCs	135	0.482712
Endothelial	Lu_ATCs	52	0.185933
Thyrocyte	Lu_ATCs	5	0.0178782
pDC	Lu_ATCs	88	0.314657
PTC	Lu_ATCs	57	0.203812
NK/T	Lu_Paratumor	3555	66.4983
ATC	Lu_Paratumor	0	0
B_Cell	Lu_Paratumor	863	16.1429
Fibroblast	Lu_Paratumor	15	0.280584
Myeloid	Lu_Paratumor	346	6.47213
Plasma	Lu_Paratumor	80	1.49645
Endothelial	Lu_Paratumor	84	1.57127
Thyrocyte	Lu_Paratumor	352	6.58436
pDC	Lu_Paratumor	13	0.243172
PTC	Lu_Paratumor	38	0.710812
NK/T	Lu_PTCs	4229	24.8035
ATC	Lu_PTCs	11	0.0645161
B_Cell	Lu_PTCs	766	4.49267
Fibroblast	Lu_PTCs	193	1.13196
Myeloid	Lu_PTCs	5188	30.4282
Plasma	Lu_PTCs	7	0.0410557
Endothelial	Lu_PTCs	477	2.79765
Thyrocyte	Lu_PTCs	22	0.129032
pDC	Lu_PTCs	13	0.0762463
PTC	Lu_PTCs	6144	36.0352
NK/T	Luo_ATCs	1411	40.581
ATC	Luo_ATCs	197	5.6658
B_Cell	Luo_ATCs	12	0.345125
Fibroblast	Luo_ATCs	246	7.07506
Myeloid	Luo_ATCs	1149	33.0457
Plasma	Luo_ATCs	2	0.0575209
Endothelial	Luo_ATCs	125	3.59505
Thyrocyte	Luo_ATCs	275	7.90912
pDC	Luo_ATCs	6	0.172563
PTC	Luo_ATCs	54	1.55306
NK/T	Luo_Paratumor	15	0.734214
ATC	Luo_Paratumor	0	0
B_Cell	Luo_Paratumor	2	0.0978953
Fibroblast	Luo_Paratumor	71	3.47528
Myeloid	Luo_Paratumor	79	3.86686
Plasma	Luo_Paratumor	0	0
Endothelial	Luo_Paratumor	30	1.46843
Thyrocyte	Luo_Paratumor	1832	89.6721
pDC	Luo_Paratumor	0	0
PTC	Luo_Paratumor	14	0.685267
NK/T	Luo_PTCs	3559	11.8895
ATC	Luo_PTCs	75	0.250551
B_Cell	Luo_PTCs	136	0.454333
Fibroblast	Luo_PTCs	2063	6.89183
Myeloid	Luo_PTCs	2652	8.85949
Plasma	Luo_PTCs	69	0.230507
Endothelial	Luo_PTCs	1513	5.05445
Thyrocyte	Luo_PTCs	94	0.314024
pDC	Luo_PTCs	13	0.0434289
PTC	Luo_PTCs	19760	66.0119
NK/T	Pu_Paratumor	27554	59.3772
ATC	Pu_Paratumor	0	0
B_Cell	Pu_Paratumor	9065	19.5345
Fibroblast	Pu_Paratumor	182	0.392199
Myeloid	Pu_Paratumor	1358	2.92641
Plasma	Pu_Paratumor	189	0.407284
Endothelial	Pu_Paratumor	1754	3.77977
Thyrocyte	Pu_Paratumor	5850	12.6064
pDC	Pu_Paratumor	196	0.422368
PTC	Pu_Paratumor	257	0.55382
NK/T	Pu_PTCs	49134	44.9028
ATC	Pu_PTCs	50	0.0456942
B_Cell	Pu_PTCs	11769	10.7555
Fibroblast	Pu_PTCs	5773	5.27586
Myeloid	Pu_PTCs	9657	8.82538
Plasma	Pu_PTCs	197	0.180035
Endothelial	Pu_PTCs	2887	2.63838
Thyrocyte	Pu_PTCs	885	0.808788
pDC	Pu_PTCs	782	0.714658
PTC	Pu_PTCs	28289	25.8529
NK/T	Wang_Paratumor	212	5.75618
ATC	Wang_Paratumor	0	0
B_Cell	Wang_Paratumor	6	0.162911
Fibroblast	Wang_Paratumor	657	17.8387
Myeloid	Wang_Paratumor	94	2.55227
Plasma	Wang_Paratumor	0	0
Endothelial	Wang_Paratumor	1133	30.763
Thyrocyte	Wang_Paratumor	1516	41.1621
pDC	Wang_Paratumor	0	0
PTC	Wang_Paratumor	65	1.76487
NK/T	Wang_PTCs	5807	27.5109
ATC	Wang_PTCs	21	0.0994883
B_Cell	Wang_PTCs	776	3.67633
Fibroblast	Wang_PTCs	2970	14.0705
Myeloid	Wang_PTCs	1323	6.26777
Plasma	Wang_PTCs	573	2.71461
Endothelial	Wang_PTCs	1864	8.83078
Thyrocyte	Wang_PTCs	70	0.331628
pDC	Wang_PTCs	6	0.0284252
PTC	Wang_PTCs	7698	36.4696

## Sheet: Supplemental Figure 1B
Cell Population	Sample	Cell Number	Percentage of Sample
NK/T	Lee_AT13	3295	53.2224
ATC	Lee_AT13	104	1.67986
B_Cell	Lee_AT13	123	1.98675
Fibroblast	Lee_AT13	238	3.84429
Myeloid	Lee_AT13	2105	34.001
Plasma	Lee_AT13	114	1.84138
Endothelial	Lee_AT13	193	3.11743
Thyrocyte	Lee_AT13	0	0
pDC	Lee_AT13	19	0.306897
PTC	Lee_AT13	0	0
NK/T	Lee_AT16	3788	48.9027
ATC	Lee_AT16	63	0.813323
B_Cell	Lee_AT16	82	1.05861
Fibroblast	Lee_AT16	1473	19.0163
Myeloid	Lee_AT16	2079	26.8397
Plasma	Lee_AT16	83	1.07152
Endothelial	Lee_AT16	168	2.16886
Thyrocyte	Lee_AT16	0	0
pDC	Lee_AT16	6	0.0774593
PTC	Lee_AT16	4	0.0516396
NK/T	Lee_AT17	4545	50.3545
ATC	Lee_AT17	16	0.177266
B_Cell	Lee_AT17	752	8.33149
Fibroblast	Lee_AT17	85	0.941724
Myeloid	Lee_AT17	2508	27.7864
Plasma	Lee_AT17	582	6.44804
Endothelial	Lee_AT17	108	1.19654
Thyrocyte	Lee_AT17	6	0.0664746
pDC	Lee_AT17	16	0.177266
PTC	Lee_AT17	408	4.52027
NK/T	Lee_AT20	1359	24.881
ATC	Lee_AT20	68	1.24497
B_Cell	Lee_AT20	35	0.640791
Fibroblast	Lee_AT20	430	7.87257
Myeloid	Lee_AT20	1630	29.8425
Plasma	Lee_AT20	4	0.0732332
Endothelial	Lee_AT20	383	7.01208
Thyrocyte	Lee_AT20	0	0
pDC	Lee_AT20	1	0.0183083
PTC	Lee_AT20	1552	28.4145
NK/T	Lee_AT9	98	4.95951
ATC	Lee_AT9	0	0
B_Cell	Lee_AT9	0	0
Fibroblast	Lee_AT9	385	19.4838
Myeloid	Lee_AT9	348	17.6113
Plasma	Lee_AT9	2	0.101215
Endothelial	Lee_AT9	349	17.6619
Thyrocyte	Lee_AT9	0	0
pDC	Lee_AT9	0	0
PTC	Lee_AT9	794	40.1822
NK/T	ATC08_Lu	5095	93.8306
ATC	ATC08_Lu	80	1.4733
B_Cell	ATC08_Lu	112	2.06262
Fibroblast	ATC08_Lu	52	0.957643
Myeloid	ATC08_Lu	49	0.902394
Plasma	ATC08_Lu	15	0.276243
Endothelial	ATC08_Lu	1	0.0184162
Thyrocyte	ATC08_Lu	2	0.0368324
pDC	ATC08_Lu	3	0.0552486
PTC	ATC08_Lu	21	0.38674
NK/T	ATC09_Lu	472	26.413
ATC	ATC09_Lu	712	39.8433
B_Cell	ATC09_Lu	5	0.279799
Fibroblast	ATC09_Lu	369	20.6491
Myeloid	ATC09_Lu	207	11.5837
Plasma	ATC09_Lu	5	0.279799
Endothelial	ATC09_Lu	3	0.167879
Thyrocyte	ATC09_Lu	0	0
pDC	ATC09_Lu	9	0.503637
PTC	ATC09_Lu	5	0.279799
NK/T	ATC10_Lu	5047	91.747
ATC	ATC10_Lu	29	0.527177
B_Cell	ATC10_Lu	287	5.21723
Fibroblast	ATC10_Lu	0	0
Myeloid	ATC10_Lu	62	1.12707
Plasma	ATC10_Lu	29	0.527177
Endothelial	ATC10_Lu	0	0
Thyrocyte	ATC10_Lu	0	0
pDC	ATC10_Lu	42	0.763498
PTC	ATC10_Lu	5	0.0908926
NK/T	ATC11_Lu	2028	70.7606
ATC	ATC11_Lu	101	3.52408
B_Cell	ATC11_Lu	17	0.593161
Fibroblast	ATC11_Lu	0	0
Myeloid	ATC11_Lu	688	24.0056
Plasma	ATC11_Lu	11	0.38381
Endothelial	ATC11_Lu	6	0.209351
Thyrocyte	ATC11_Lu	0	0
pDC	ATC11_Lu	15	0.523378
PTC	ATC11_Lu	0	0
NK/T	ATC12_Lu	206	14.0518
ATC	ATC12_Lu	1096	74.7613
B_Cell	ATC12_Lu	1	0.0682128
Fibroblast	ATC12_Lu	0	0
Myeloid	ATC12_Lu	153	10.4366
Plasma	ATC12_Lu	0	0
Endothelial	ATC12_Lu	10	0.682128
Thyrocyte	ATC12_Lu	0	0
pDC	ATC12_Lu	0	0
PTC	ATC12_Lu	0	0
NK/T	ATC13_Lu	183	5.94349
ATC	ATC13_Lu	2405	78.1098
B_Cell	ATC13_Lu	0	0
Fibroblast	ATC13_Lu	68	2.20851
Myeloid	ATC13_Lu	389	12.634
Plasma	ATC13_Lu	0	0
Endothelial	ATC13_Lu	32	1.0393
Thyrocyte	ATC13_Lu	0	0
pDC	ATC13_Lu	0	0
PTC	ATC13_Lu	2	0.0649562
NK/T	ATC14_Lu	152	17.2336
ATC	ATC14_Lu	5	0.566893
B_Cell	ATC14_Lu	7	0.793651
Fibroblast	ATC14_Lu	4	0.453515
Myeloid	ATC14_Lu	697	79.0249
Plasma	ATC14_Lu	9	1.02041
Endothelial	ATC14_Lu	0	0
Thyrocyte	ATC14_Lu	0	0
pDC	ATC14_Lu	6	0.680272
PTC	ATC14_Lu	2	0.226757
NK/T	ATC15_Lu	905	81.0206
ATC	ATC15_Lu	7	0.626679
B_Cell	ATC15_Lu	19	1.70098
Fibroblast	ATC15_Lu	0	0
Myeloid	ATC15_Lu	154	13.7869
Plasma	ATC15_Lu	17	1.52193
Endothelial	ATC15_Lu	0	0
Thyrocyte	ATC15_Lu	3	0.268577
pDC	ATC15_Lu	0	0
PTC	ATC15_Lu	12	1.07431
NK/T	ATC17_Lu	1544	84.0501
ATC	ATC17_Lu	7	0.381056
B_Cell	ATC17_Lu	46	2.50408
Fibroblast	ATC17_Lu	0	0
Myeloid	ATC17_Lu	222	12.0849
Plasma	ATC17_Lu	2	0.108873
Endothelial	ATC17_Lu	0	0
Thyrocyte	ATC17_Lu	0	0
pDC	ATC17_Lu	6	0.326619
PTC	ATC17_Lu	10	0.544366
NK/T	ATC18_Lu	3385	84.5827
ATC	ATC18_Lu	0	0
B_Cell	ATC18_Lu	122	3.04848
Fibroblast	ATC18_Lu	113	2.82359
Myeloid	ATC18_Lu	328	8.1959
Plasma	ATC18_Lu	47	1.17441
Endothelial	ATC18_Lu	0	0
Thyrocyte	ATC18_Lu	0	0
pDC	ATC18_Lu	7	0.174913
PTC	ATC18_Lu	0	0
NK/T	Han24_ATC34	4899	43.0341
ATC	Han24_ATC34	2212	19.4308
B_Cell	Han24_ATC34	291	2.55622
Fibroblast	Han24_ATC34	0	0
Myeloid	Han24_ATC34	3745	32.897
Plasma	Han24_ATC34	204	1.79199
Endothelial	Han24_ATC34	1	0.00878426
Thyrocyte	Han24_ATC34	0	0
pDC	Han24_ATC34	23	0.202038
PTC	Han24_ATC34	9	0.0790583
NK/T	Han24_ATC35	1598	16.5373
ATC	Han24_ATC35	3285	33.9957
B_Cell	Han24_ATC35	44	0.455345
Fibroblast	Han24_ATC35	56	0.57953
Myeloid	Han24_ATC35	4390	45.431
Plasma	Han24_ATC35	3	0.0310463
Endothelial	Han24_ATC35	215	2.22498
Thyrocyte	Han24_ATC35	1	0.0103488
pDC	Han24_ATC35	27	0.279416
PTC	Han24_ATC35	44	0.455345
NK/T	Han24_ATC36	3098	35.7159
ATC	Han24_ATC36	444	5.11875
B_Cell	Han24_ATC36	1174	13.5347
Fibroblast	Han24_ATC36	511	5.89117
Myeloid	Han24_ATC36	1522	17.5467
Plasma	Han24_ATC36	827	9.53424
Endothelial	Han24_ATC36	39	0.44962
Thyrocyte	Han24_ATC36	0	0
pDC	Han24_ATC36	528	6.08716
PTC	Han24_ATC36	531	6.12174
NK/T	Han24_ATC37	2039	27.1396
ATC	Han24_ATC37	87	1.15799
B_Cell	Han24_ATC37	2068	27.5256
Fibroblast	Han24_ATC37	1523	20.2715
Myeloid	Han24_ATC37	405	5.39066
Plasma	Han24_ATC37	385	5.12445
Endothelial	Han24_ATC37	729	9.70318
Thyrocyte	Han24_ATC37	68	0.905098
pDC	Han24_ATC37	40	0.53241
PTC	Han24_ATC37	169	2.24943
NK/T	Luo_ATC_LJ	125	19.1424
ATC	Luo_ATC_LJ	36	5.51302
B_Cell	Luo_ATC_LJ	0	0
Fibroblast	Luo_ATC_LJ	64	9.80092
Myeloid	Luo_ATC_LJ	423	64.7779
Plasma	Luo_ATC_LJ	0	0
Endothelial	Luo_ATC_LJ	5	0.765697
Thyrocyte	Luo_ATC_LJ	0	0
pDC	Luo_ATC_LJ	0	0
PTC	Luo_ATC_LJ	0	0
NK/T	Luo_ATC_MSQ	698	44.3175
ATC	Luo_ATC_MSQ	160	10.1587
B_Cell	Luo_ATC_MSQ	11	0.698413
Fibroblast	Luo_ATC_MSQ	70	4.44444
Myeloid	Luo_ATC_MSQ	551	34.9841
Plasma	Luo_ATC_MSQ	2	0.126984
Endothelial	Luo_ATC_MSQ	78	4.95238
Thyrocyte	Luo_ATC_MSQ	0	0
pDC	Luo_ATC_MSQ	5	0.31746
PTC	Luo_ATC_MSQ	0	0
NK/T	Luo_ATC_WYF	588	47.0777
ATC	Luo_ATC_WYF	1	0.0800641
B_Cell	Luo_ATC_WYF	1	0.0800641
Fibroblast	Luo_ATC_WYF	112	8.96717
Myeloid	Luo_ATC_WYF	175	14.0112
Plasma	Luo_ATC_WYF	0	0
Endothelial	Luo_ATC_WYF	42	3.36269
Thyrocyte	Luo_ATC_WYF	275	22.0176
pDC	Luo_ATC_WYF	1	0.0800641
PTC	Luo_ATC_WYF	54	4.32346
NK/T	Luo_NOM_XTZ	15	0.734214
ATC	Luo_NOM_XTZ	0	0
B_Cell	Luo_NOM_XTZ	2	0.0978953
Fibroblast	Luo_NOM_XTZ	71	3.47528
Myeloid	Luo_NOM_XTZ	79	3.86686
Plasma	Luo_NOM_XTZ	0	0
Endothelial	Luo_NOM_XTZ	30	1.46843
Thyrocyte	Luo_NOM_XTZ	1832	89.6721
pDC	Luo_NOM_XTZ	0	0
PTC	Luo_NOM_XTZ	14	0.685267
NK/T	Luo_PTC_WJL	489	3.51117
ATC	Luo_PTC_WJL	38	0.272851
B_Cell	Luo_PTC_WJL	10	0.071803
Fibroblast	Luo_PTC_WJL	429	3.08035
Myeloid	Luo_PTC_WJL	898	6.44791
Plasma	Luo_PTC_WJL	2	0.0143606
Endothelial	Luo_PTC_WJL	396	2.8434
Thyrocyte	Luo_PTC_WJL	53	0.380556
pDC	Luo_PTC_WJL	6	0.0430818
PTC	Luo_PTC_WJL	11606	83.3345
NK/T	Luo_PTC_XHY	1056	21.329
ATC	Luo_PTC_XHY	4	0.0807918
B_Cell	Luo_PTC_XHY	109	2.20158
Fibroblast	Luo_PTC_XHY	897	18.1176
Myeloid	Luo_PTC_XHY	206	4.16078
Plasma	Luo_PTC_XHY	61	1.23207
Endothelial	Luo_PTC_XHY	631	12.7449
Thyrocyte	Luo_PTC_XHY	38	0.767522
pDC	Luo_PTC_XHY	6	0.121188
PTC	Luo_PTC_XHY	1943	39.2446
NK/T	Luo_PTC_XTZ	2014	18.2164
ATC	Luo_PTC_XTZ	33	0.29848
B_Cell	Luo_PTC_XTZ	17	0.153763
Fibroblast	Luo_PTC_XTZ	737	6.66606
Myeloid	Luo_PTC_XTZ	1548	14.0014
Plasma	Luo_PTC_XTZ	6	0.0542692
Endothelial	Luo_PTC_XTZ	486	4.3958
Thyrocyte	Luo_PTC_XTZ	3	0.0271346
pDC	Luo_PTC_XTZ	1	0.00904486
PTC	Luo_PTC_XTZ	6211	56.1776
NK/T	Hong_N3-GEX	2389	34.3001
ATC	Hong_N3-GEX	0	0
B_Cell	Hong_N3-GEX	84	1.20603
Fibroblast	Hong_N3-GEX	1037	14.8887
Myeloid	Hong_N3-GEX	821	11.7875
Plasma	Hong_N3-GEX	27	0.387653
Endothelial	Hong_N3-GEX	826	11.8593
Thyrocyte	Hong_N3-GEX	1733	24.8816
pDC	Hong_N3-GEX	10	0.143575
PTC	Hong_N3-GEX	38	0.545585
NK/T	NORM03_Lu	530	85.622
ATC	NORM03_Lu	0	0
B_Cell	NORM03_Lu	0	0
Fibroblast	NORM03_Lu	0	0
Myeloid	NORM03_Lu	17	2.74637
Plasma	NORM03_Lu	0	0
Endothelial	NORM03_Lu	8	1.29241
Thyrocyte	NORM03_Lu	48	7.75444
pDC	NORM03_Lu	0	0
PTC	NORM03_Lu	16	2.58481
NK/T	NORM07_Lu	798	74.4403
ATC	NORM07_Lu	0	0
B_Cell	NORM07_Lu	27	2.51866
Fibroblast	NORM07_Lu	0	0
Myeloid	NORM07_Lu	196	18.2836
Plasma	NORM07_Lu	3	0.279851
Endothelial	NORM07_Lu	18	1.6791
Thyrocyte	NORM07_Lu	19	1.77239
pDC	NORM07_Lu	0	0
PTC	NORM07_Lu	11	1.02612
NK/T	NORM18_Lu	1257	63.4528
ATC	NORM18_Lu	0	0
B_Cell	NORM18_Lu	489	24.6845
Fibroblast	NORM18_Lu	5	0.252398
Myeloid	NORM18_Lu	44	2.2211
Plasma	NORM18_Lu	63	3.18021
Endothelial	NORM18_Lu	15	0.757193
Thyrocyte	NORM18_Lu	100	5.04796
pDC	NORM18_Lu	6	0.302877
PTC	NORM18_Lu	2	0.100959
NK/T	NORM19_Lu	505	51.3211
ATC	NORM19_Lu	0	0
B_Cell	NORM19_Lu	205	20.8333
Fibroblast	NORM19_Lu	10	1.01626
Myeloid	NORM19_Lu	39	3.96341
Plasma	NORM19_Lu	5	0.50813
Endothelial	NORM19_Lu	34	3.45528
Thyrocyte	NORM19_Lu	178	18.0894
pDC	NORM19_Lu	7	0.711382
PTC	NORM19_Lu	1	0.101626
NK/T	NORM20_Lu	465	67.3913
ATC	NORM20_Lu	0	0
B_Cell	NORM20_Lu	142	20.5797
Fibroblast	NORM20_Lu	0	0
Myeloid	NORM20_Lu	50	7.24638
Plasma	NORM20_Lu	9	1.30435
Endothelial	NORM20_Lu	9	1.30435
Thyrocyte	NORM20_Lu	7	1.01449
pDC	NORM20_Lu	0	0
PTC	NORM20_Lu	8	1.15942
NK/T	Lee_PT10	2746	63.8456
ATC	Lee_PT10	3	0.0697512
B_Cell	Lee_PT10	96	2.23204
Fibroblast	Lee_PT10	192	4.46408
Myeloid	Lee_PT10	540	12.5552
Plasma	Lee_PT10	12	0.279005
Endothelial	Lee_PT10	464	10.7882
Thyrocyte	Lee_PT10	27	0.627761
pDC	Lee_PT10	0	0
PTC	Lee_PT10	221	5.13834
NK/T	Lee_PT12	2249	59.8138
ATC	Lee_PT12	0	0
B_Cell	Lee_PT12	495	13.1649
Fibroblast	Lee_PT12	34	0.904255
Myeloid	Lee_PT12	204	5.42553
Plasma	Lee_PT12	515	13.6968
Endothelial	Lee_PT12	107	2.84574
Thyrocyte	Lee_PT12	37	0.984043
pDC	Lee_PT12	1	0.0265957
PTC	Lee_PT12	118	3.1383
NK/T	Lee_PT3	1422	18.4627
ATC	Lee_PT3	1	0.0129836
B_Cell	Lee_PT3	86	1.11659
Fibroblast	Lee_PT3	908	11.7891
Myeloid	Lee_PT3	1346	17.476
Plasma	Lee_PT3	28	0.363542
Endothelial	Lee_PT3	967	12.5552
Thyrocyte	Lee_PT3	7	0.0908855
pDC	Lee_PT3	0	0
PTC	Lee_PT3	2937	38.133
NK/T	Lee_PT5	4702	58.8486
ATC	Lee_PT5	0	0
B_Cell	Lee_PT5	110	1.37672
Fibroblast	Lee_PT5	120	1.50188
Myeloid	Lee_PT5	1511	18.9111
Plasma	Lee_PT5	955	11.9524
Endothelial	Lee_PT5	168	2.10263
Thyrocyte	Lee_PT5	4	0.0500626
pDC	Lee_PT5	0	0
PTC	Lee_PT5	420	5.25657
NK/T	Lee_PT7	1497	17.6035
ATC	Lee_PT7	1	0.0117592
B_Cell	Lee_PT7	205	2.41063
Fibroblast	Lee_PT7	913	10.7361
Myeloid	Lee_PT7	1555	18.2855
Plasma	Lee_PT7	24	0.28222
Endothelial	Lee_PT7	1703	20.0259
Thyrocyte	Lee_PT7	79	0.928975
pDC	Lee_PT7	0	0
PTC	Lee_PT7	2527	29.7154
NK/T	Lee_PT8	1465	20.1043
ATC	Lee_PT8	4	0.0548923
B_Cell	Lee_PT8	510	6.99876
Fibroblast	Lee_PT8	473	6.49101
Myeloid	Lee_PT8	1910	26.2111
Plasma	Lee_PT8	86	1.18018
Endothelial	Lee_PT8	373	5.1187
Thyrocyte	Lee_PT8	3	0.0411692
pDC	Lee_PT8	0	0
PTC	Lee_PT8	2463	33.7999
NK/T	Lee_PT9	1480	33.6823
ATC	Lee_PT9	0	0
B_Cell	Lee_PT9	120	2.731
Fibroblast	Lee_PT9	459	10.4461
Myeloid	Lee_PT9	1326	30.1775
Plasma	Lee_PT9	26	0.591716
Endothelial	Lee_PT9	617	14.0419
Thyrocyte	Lee_PT9	3	0.0682749
pDC	Lee_PT9	0	0
PTC	Lee_PT9	363	8.26127
NK/T	PTC01_Lu	668	14.5692
ATC	PTC01_Lu	8	0.174482
B_Cell	PTC01_Lu	51	1.11232
Fibroblast	PTC01_Lu	114	2.48637
Myeloid	PTC01_Lu	649	14.1549
Plasma	PTC01_Lu	0	0
Endothelial	PTC01_Lu	238	5.19084
Thyrocyte	PTC01_Lu	12	0.261723
pDC	PTC01_Lu	1	0.0218103
PTC	PTC01_Lu	2844	62.0284
NK/T	PTC02_Lu	1132	63.029
ATC	PTC02_Lu	0	0
B_Cell	PTC02_Lu	636	35.412
Fibroblast	PTC02_Lu	0	0
Myeloid	PTC02_Lu	16	0.890869
Plasma	PTC02_Lu	2	0.111359
Endothelial	PTC02_Lu	0	0
Thyrocyte	PTC02_Lu	0	0
pDC	PTC02_Lu	8	0.445434
PTC	PTC02_Lu	2	0.111359
NK/T	PTC03_Lu	168	42.4242
ATC	PTC03_Lu	1	0.252525
B_Cell	PTC03_Lu	0	0
Fibroblast	PTC03_Lu	8	2.0202
Myeloid	PTC03_Lu	172	43.4343
Plasma	PTC03_Lu	0	0
Endothelial	PTC03_Lu	5	1.26263
Thyrocyte	PTC03_Lu	3	0.757576
pDC	PTC03_Lu	0	0
PTC	PTC03_Lu	39	9.84848
NK/T	PTC04_Lu	108	9.54064
ATC	PTC04_Lu	1	0.0883392
B_Cell	PTC04_Lu	0	0
Fibroblast	PTC04_Lu	13	1.14841
Myeloid	PTC04_Lu	440	38.8693
Plasma	PTC04_Lu	0	0
Endothelial	PTC04_Lu	16	1.41343
Thyrocyte	PTC04_Lu	1	0.0883392
pDC	PTC04_Lu	0	0
PTC	PTC04_Lu	553	48.8516
NK/T	PTC05_Lu	657	39.2708
ATC	PTC05_Lu	0	0
B_Cell	PTC05_Lu	8	0.478183
Fibroblast	PTC05_Lu	9	0.537956
Myeloid	PTC05_Lu	876	52.361
Plasma	PTC05_Lu	3	0.179319
Endothelial	PTC05_Lu	8	0.478183
Thyrocyte	PTC05_Lu	0	0
pDC	PTC05_Lu	0	0
PTC	PTC05_Lu	112	6.69456
NK/T	PTC06_Lu	560	32.0183
ATC	PTC06_Lu	1	0.0571755
B_Cell	PTC06_Lu	33	1.88679
Fibroblast	PTC06_Lu	0	0
Myeloid	PTC06_Lu	848	48.4848
Plasma	PTC06_Lu	0	0
Endothelial	PTC06_Lu	22	1.25786
Thyrocyte	PTC06_Lu	0	0
pDC	PTC06_Lu	1	0.0571755
PTC	PTC06_Lu	284	16.2379
NK/T	PTC07_Lu	936	16.3665
ATC	PTC07_Lu	0	0
B_Cell	PTC07_Lu	38	0.664452
Fibroblast	PTC07_Lu	49	0.856793
Myeloid	PTC07_Lu	2187	38.241
Plasma	PTC07_Lu	2	0.0349711
Endothelial	PTC07_Lu	188	3.28729
Thyrocyte	PTC07_Lu	6	0.104913
pDC	PTC07_Lu	3	0.0524567
PTC	PTC07_Lu	2310	40.3917
NK/T	Pu_PTC01_P	4103	50.4116
ATC	Pu_PTC01_P	0	0
B_Cell	Pu_PTC01_P	3876	47.6226
Fibroblast	Pu_PTC01_P	8	0.0982922
Myeloid	Pu_PTC01_P	97	1.19179
Plasma	Pu_PTC01_P	21	0.258017
Endothelial	Pu_PTC01_P	9	0.110579
Thyrocyte	Pu_PTC01_P	10	0.122865
pDC	Pu_PTC01_P	15	0.184298
PTC	Pu_PTC01_P	0	0
NK/T	Pu_PTC01_T	3383	64.6351
ATC	Pu_PTC01_T	1	0.0191058
B_Cell	Pu_PTC01_T	193	3.68743
Fibroblast	Pu_PTC01_T	0	0
Myeloid	Pu_PTC01_T	1500	28.6588
Plasma	Pu_PTC01_T	7	0.133741
Endothelial	Pu_PTC01_T	10	0.191058
Thyrocyte	Pu_PTC01_T	2	0.0382117
pDC	Pu_PTC01_T	113	2.15896
PTC	Pu_PTC01_T	25	0.477646
NK/T	Pu_PTC02_LeftLN	6329	66.4322
ATC	Pu_PTC02_LeftLN	0	0
B_Cell	Pu_PTC02_LeftLN	3187	33.4523
Fibroblast	Pu_PTC02_LeftLN	0	0
Myeloid	Pu_PTC02_LeftLN	1	0.0104965
Plasma	Pu_PTC02_LeftLN	10	0.104965
Endothelial	Pu_PTC02_LeftLN	0	0
Thyrocyte	Pu_PTC02_LeftLN	0	0
pDC	Pu_PTC02_LeftLN	0	0
PTC	Pu_PTC02_LeftLN	0	0
NK/T	Pu_PTC02_P	6078	86.6306
ATC	Pu_PTC02_P	0	0
B_Cell	Pu_PTC02_P	815	11.6163
Fibroblast	Pu_PTC02_P	16	0.22805
Myeloid	Pu_PTC02_P	70	0.997719
Plasma	Pu_PTC02_P	29	0.413341
Endothelial	Pu_PTC02_P	7	0.0997719
Thyrocyte	Pu_PTC02_P	1	0.0142531
pDC	Pu_PTC02_P	0	0
PTC	Pu_PTC02_P	0	0
NK/T	Pu_PTC02_T	3235	68.1196
ATC	Pu_PTC02_T	0	0
B_Cell	Pu_PTC02_T	1432	30.1537
Fibroblast	Pu_PTC02_T	0	0
Myeloid	Pu_PTC02_T	22	0.463255
Plasma	Pu_PTC02_T	58	1.22131
Endothelial	Pu_PTC02_T	1	0.0210571
Thyrocyte	Pu_PTC02_T	0	0
pDC	Pu_PTC02_T	1	0.0210571
PTC	Pu_PTC02_T	0	0
NK/T	Pu_PTC03_LeftLN	7458	75.8852
ATC	Pu_PTC03_LeftLN	0	0
B_Cell	Pu_PTC03_LeftLN	2146	21.8356
Fibroblast	Pu_PTC03_LeftLN	12	0.1221
Myeloid	Pu_PTC03_LeftLN	152	1.5466
Plasma	Pu_PTC03_LeftLN	5	0.0508751
Endothelial	Pu_PTC03_LeftLN	3	0.030525
Thyrocyte	Pu_PTC03_LeftLN	1	0.010175
pDC	Pu_PTC03_LeftLN	30	0.30525
PTC	Pu_PTC03_LeftLN	21	0.213675
NK/T	Pu_PTC03_P	6886	76.8355
ATC	Pu_PTC03_P	0	0
B_Cell	Pu_PTC03_P	1830	20.4195
Fibroblast	Pu_PTC03_P	20	0.223164
Myeloid	Pu_PTC03_P	42	0.468645
Plasma	Pu_PTC03_P	30	0.334747
Endothelial	Pu_PTC03_P	6	0.0669493
Thyrocyte	Pu_PTC03_P	44	0.490962
pDC	Pu_PTC03_P	102	1.13814
PTC	Pu_PTC03_P	2	0.0223164
NK/T	Pu_PTC03_RightLN	8248	78.1061
ATC	Pu_PTC03_RightLN	0	0
B_Cell	Pu_PTC03_RightLN	2008	19.0152
Fibroblast	Pu_PTC03_RightLN	0	0
Myeloid	Pu_PTC03_RightLN	200	1.89394
Plasma	Pu_PTC03_RightLN	5	0.0473485
Endothelial	Pu_PTC03_RightLN	9	0.0852273
Thyrocyte	Pu_PTC03_RightLN	0	0
pDC	Pu_PTC03_RightLN	58	0.549242
PTC	Pu_PTC03_RightLN	32	0.30303
NK/T	Pu_PTC03_T	5522	80.32
ATC	Pu_PTC03_T	0	0
B_Cell	Pu_PTC03_T	568	8.26182
Fibroblast	Pu_PTC03_T	153	2.22545
Myeloid	Pu_PTC03_T	311	4.52364
Plasma	Pu_PTC03_T	6	0.0872727
Endothelial	Pu_PTC03_T	120	1.74545
Thyrocyte	Pu_PTC03_T	135	1.96364
pDC	Pu_PTC03_T	3	0.0436364
PTC	Pu_PTC03_T	57	0.829091
NK/T	Pu_PTC04_SC	1926	69.3055
ATC	Pu_PTC04_SC	4	0.143937
B_Cell	Pu_PTC04_SC	26	0.935588
Fibroblast	Pu_PTC04_SC	0	0
Myeloid	Pu_PTC04_SC	556	20.0072
Plasma	Pu_PTC04_SC	21	0.755668
Endothelial	Pu_PTC04_SC	4	0.143937
Thyrocyte	Pu_PTC04_SC	0	0
pDC	Pu_PTC04_SC	6	0.215905
PTC	Pu_PTC04_SC	236	8.49226
NK/T	Pu_PTC05_P	385	14.9283
ATC	Pu_PTC05_P	0	0
B_Cell	Pu_PTC05_P	31	1.20202
Fibroblast	Pu_PTC05_P	22	0.853044
Myeloid	Pu_PTC05_P	535	20.7445
Plasma	Pu_PTC05_P	0	0
Endothelial	Pu_PTC05_P	150	5.81621
Thyrocyte	Pu_PTC05_P	1265	49.05
pDC	Pu_PTC05_P	7	0.271423
PTC	Pu_PTC05_P	184	7.13455
NK/T	Pu_PTC05_RightLN	60	1.02828
ATC	Pu_PTC05_RightLN	2	0.0342759
B_Cell	Pu_PTC05_RightLN	25	0.428449
Fibroblast	Pu_PTC05_RightLN	138	2.36504
Myeloid	Pu_PTC05_RightLN	145	2.485
Plasma	Pu_PTC05_RightLN	2	0.0342759
Endothelial	Pu_PTC05_RightLN	165	2.82776
Thyrocyte	Pu_PTC05_RightLN	1	0.017138
pDC	Pu_PTC05_RightLN	6	0.102828
PTC	Pu_PTC05_RightLN	5291	90.6769
NK/T	Pu_PTC05_T	167	4.03674
ATC	Pu_PTC05_T	7	0.169205
B_Cell	Pu_PTC05_T	0	0
Fibroblast	Pu_PTC05_T	1448	35.0012
Myeloid	Pu_PTC05_T	421	10.1765
Plasma	Pu_PTC05_T	0	0
Endothelial	Pu_PTC05_T	588	14.2132
Thyrocyte	Pu_PTC05_T	203	4.90694
pDC	Pu_PTC05_T	3	0.0725163
PTC	Pu_PTC05_T	1300	31.4237
NK/T	Pu_PTC06_RightLN	136	2.2815
ATC	Pu_PTC06_RightLN	4	0.0671028
B_Cell	Pu_PTC06_RightLN	38	0.637477
Fibroblast	Pu_PTC06_RightLN	2316	38.8525
Myeloid	Pu_PTC06_RightLN	41	0.687804
Plasma	Pu_PTC06_RightLN	3	0.0503271
Endothelial	Pu_PTC06_RightLN	966	16.2053
Thyrocyte	Pu_PTC06_RightLN	0	0
pDC	Pu_PTC06_RightLN	3	0.0503271
PTC	Pu_PTC06_RightLN	2454	41.1676
NK/T	Pu_PTC07_RightLN	3700	49.8787
ATC	Pu_PTC07_RightLN	1	0.0134807
B_Cell	Pu_PTC07_RightLN	684	9.22081
Fibroblast	Pu_PTC07_RightLN	802	10.8115
Myeloid	Pu_PTC07_RightLN	351	4.73173
Plasma	Pu_PTC07_RightLN	16	0.215692
Endothelial	Pu_PTC07_RightLN	276	3.72068
Thyrocyte	Pu_PTC07_RightLN	136	1.83338
pDC	Pu_PTC07_RightLN	9	0.121327
PTC	Pu_PTC07_RightLN	1443	19.4527
NK/T	Pu_PTC08_P	5629	42.94
ATC	Pu_PTC08_P	0	0
B_Cell	Pu_PTC08_P	1215	9.26844
Fibroblast	Pu_PTC08_P	116	0.884888
Myeloid	Pu_PTC08_P	264	2.01388
Plasma	Pu_PTC08_P	94	0.717065
Endothelial	Pu_PTC08_P	1514	11.5493
Thyrocyte	Pu_PTC08_P	4192	31.978
pDC	Pu_PTC08_P	28	0.213594
PTC	Pu_PTC08_P	57	0.434816
NK/T	Pu_PTC08_T	1638	19.1243
ATC	Pu_PTC08_T	15	0.175131
B_Cell	Pu_PTC08_T	77	0.899008
Fibroblast	Pu_PTC08_T	44	0.513719
Myeloid	Pu_PTC08_T	2475	28.8967
Plasma	Pu_PTC08_T	11	0.12843
Endothelial	Pu_PTC08_T	209	2.44016
Thyrocyte	Pu_PTC08_T	80	0.934034
pDC	Pu_PTC08_T	18	0.210158
PTC	Pu_PTC08_T	3998	46.6783
NK/T	Pu_PTC09_P	4473	67.7727
ATC	Pu_PTC09_P	0	0
B_Cell	Pu_PTC09_P	1298	19.6667
Fibroblast	Pu_PTC09_P	0	0
Myeloid	Pu_PTC09_P	350	5.30303
Plasma	Pu_PTC09_P	15	0.227273
Endothelial	Pu_PTC09_P	68	1.0303
Thyrocyte	Pu_PTC09_P	338	5.12121
pDC	Pu_PTC09_P	44	0.666667
PTC	Pu_PTC09_P	14	0.212121
NK/T	Pu_PTC09_T	2321	25.6492
ATC	Pu_PTC09_T	0	0
B_Cell	Pu_PTC09_T	48	0.530445
Fibroblast	Pu_PTC09_T	659	7.28257
Myeloid	Pu_PTC09_T	1505	16.6317
Plasma	Pu_PTC09_T	14	0.154713
Endothelial	Pu_PTC09_T	378	4.17726
Thyrocyte	Pu_PTC09_T	323	3.56946
pDC	Pu_PTC09_T	78	0.861974
PTC	Pu_PTC09_T	3723	41.1427
NK/T	Pu_PTC10_RightLN	1446	22.1067
ATC	Pu_PTC10_RightLN	6	0.0917291
B_Cell	Pu_PTC10_RightLN	264	4.03608
Fibroblast	Pu_PTC10_RightLN	53	0.810274
Myeloid	Pu_PTC10_RightLN	794	12.1388
Plasma	Pu_PTC10_RightLN	6	0.0917291
Endothelial	Pu_PTC10_RightLN	96	1.46767
Thyrocyte	Pu_PTC10_RightLN	4	0.0611527
pDC	Pu_PTC10_RightLN	9	0.137594
PTC	Pu_PTC10_RightLN	3863	59.0582
NK/T	Pu_PTC11_RightLN	2553	41.2173
ATC	Pu_PTC11_RightLN	4	0.0645786
B_Cell	Pu_PTC11_RightLN	1034	16.6936
Fibroblast	Pu_PTC11_RightLN	65	1.0494
Myeloid	Pu_PTC11_RightLN	836	13.4969
Plasma	Pu_PTC11_RightLN	24	0.387472
Endothelial	Pu_PTC11_RightLN	13	0.209881
Thyrocyte	Pu_PTC11_RightLN	0	0
pDC	Pu_PTC11_RightLN	362	5.84437
PTC	Pu_PTC11_RightLN	1303	21.0365
NK/T	Pu_PTC11_SC	1012	16.3993
ATC	Pu_PTC11_SC	6	0.097229
B_Cell	Pu_PTC11_SC	39	0.631988
Fibroblast	Pu_PTC11_SC	83	1.345
Myeloid	Pu_PTC11_SC	347	5.62308
Plasma	Pu_PTC11_SC	9	0.145843
Endothelial	Pu_PTC11_SC	49	0.794037
Thyrocyte	Pu_PTC11_SC	0	0
pDC	Pu_PTC11_SC	83	1.345
PTC	Pu_PTC11_SC	4543	73.6185
NK/T	Hong_Thy01	1745	29.692
ATC	Hong_Thy01	0	0
B_Cell	Hong_Thy01	1143	19.4487
Fibroblast	Hong_Thy01	45	0.765697
Myeloid	Hong_Thy01	409	6.95933
Plasma	Hong_Thy01	284	4.8324
Endothelial	Hong_Thy01	116	1.9738
Thyrocyte	Hong_Thy01	2044	34.7796
pDC	Hong_Thy01	90	1.53139
PTC	Hong_Thy01	1	0.0170155
NK/T	Hong_Thy04	193	3.29633
ATC	Hong_Thy04	0	0
B_Cell	Hong_Thy04	8	0.136635
Fibroblast	Hong_Thy04	179	3.05722
Myeloid	Hong_Thy04	142	2.42528
Plasma	Hong_Thy04	0	0
Endothelial	Hong_Thy04	1161	19.8292
Thyrocyte	Hong_Thy04	4165	71.1358
pDC	Hong_Thy04	0	0
PTC	Hong_Thy04	7	0.119556
NK/T	Hong_Thy05	3762	46.6634
ATC	Hong_Thy05	0	0
B_Cell	Hong_Thy05	2018	25.031
Fibroblast	Hong_Thy05	174	2.15827
Myeloid	Hong_Thy05	361	4.4778
Plasma	Hong_Thy05	764	9.47656
Endothelial	Hong_Thy05	311	3.8576
Thyrocyte	Hong_Thy05	599	7.42992
pDC	Hong_Thy05	68	0.843463
PTC	Hong_Thy05	5	0.0620194
NK/T	Hong_Thy06	779	46.0402
ATC	Hong_Thy06	0	0
B_Cell	Hong_Thy06	22	1.30024
Fibroblast	Hong_Thy06	287	16.9622
Myeloid	Hong_Thy06	121	7.1513
Plasma	Hong_Thy06	33	1.95035
Endothelial	Hong_Thy06	175	10.3428
Thyrocyte	Hong_Thy06	270	15.9574
pDC	Hong_Thy06	0	0
PTC	Hong_Thy06	5	0.295508
NK/T	Hong_Thy10	2422	32.8897
ATC	Hong_Thy10	0	0
B_Cell	Hong_Thy10	701	9.51928
Fibroblast	Hong_Thy10	800	10.8637
Myeloid	Hong_Thy10	319	4.33188
Plasma	Hong_Thy10	579	7.86257
Endothelial	Hong_Thy10	616	8.36502
Thyrocyte	Hong_Thy10	1878	25.5024
pDC	Hong_Thy10	29	0.393808
PTC	Hong_Thy10	20	0.271592
NK/T	Hong_Thy15	1465	14.7845
ATC	Hong_Thy15	0	0
B_Cell	Hong_Thy15	11	0.11101
Fibroblast	Hong_Thy15	1365	13.7754
Myeloid	Hong_Thy15	440	4.44041
Plasma	Hong_Thy15	10	0.100918
Endothelial	Hong_Thy15	743	7.49823
Thyrocyte	Hong_Thy15	5857	59.1079
pDC	Hong_Thy15	5	0.0504592
PTC	Hong_Thy15	13	0.131194
NK/T	Wang_NT	212	5.75618
ATC	Wang_NT	0	0
B_Cell	Wang_NT	6	0.162911
Fibroblast	Wang_NT	657	17.8387
Myeloid	Wang_NT	94	2.55227
Plasma	Wang_NT	0	0
Endothelial	Wang_NT	1133	30.763
Thyrocyte	Wang_NT	1516	41.1621
pDC	Wang_NT	0	0
PTC	Wang_NT	65	1.76487
NK/T	Wang_T1L	306	10.4082
ATC	Wang_T1L	2	0.0680272
B_Cell	Wang_T1L	40	1.36054
Fibroblast	Wang_T1L	1350	45.9184
Myeloid	Wang_T1L	92	3.12925
Plasma	Wang_T1L	27	0.918367
Endothelial	Wang_T1L	789	26.8367
Thyrocyte	Wang_T1L	3	0.102041
pDC	Wang_T1L	0	0
PTC	Wang_T1L	331	11.2585
NK/T	Wang_T1R	1098	38.4993
ATC	Wang_T1R	6	0.210379
B_Cell	Wang_T1R	93	3.26087
Fibroblast	Wang_T1R	438	15.3576
Myeloid	Wang_T1R	330	11.5708
Plasma	Wang_T1R	397	13.9201
Endothelial	Wang_T1R	333	11.676
Thyrocyte	Wang_T1R	0	0
pDC	Wang_T1R	1	0.0350631
PTC	Wang_T1R	156	5.46985
NK/T	Wang_T2L	1774	48.8571
ATC	Wang_T2L	0	0
B_Cell	Wang_T2L	19	0.523272
Fibroblast	Wang_T2L	516	14.211
Myeloid	Wang_T2L	244	6.71991
Plasma	Wang_T2L	27	0.743597
Endothelial	Wang_T2L	264	7.27072
Thyrocyte	Wang_T2L	5	0.137703
pDC	Wang_T2L	0	0
PTC	Wang_T2L	782	21.5368
NK/T	Wang_T2R	1470	51.4166
ATC	Wang_T2R	0	0
B_Cell	Wang_T2R	611	21.3711
Fibroblast	Wang_T2R	150	5.24659
Myeloid	Wang_T2R	178	6.22595
Plasma	Wang_T2R	120	4.19727
Endothelial	Wang_T2R	255	8.9192
Thyrocyte	Wang_T2R	46	1.60895
pDC	Wang_T2R	2	0.0699545
PTC	Wang_T2R	27	0.944386
NK/T	Wang_T3L	520	15.3846
ATC	Wang_T3L	8	0.236686
B_Cell	Wang_T3L	9	0.266272
Fibroblast	Wang_T3L	339	10.0296
Myeloid	Wang_T3L	293	8.66864
Plasma	Wang_T3L	2	0.0591716
Endothelial	Wang_T3L	62	1.83432
Thyrocyte	Wang_T3L	1	0.0295858
pDC	Wang_T3L	2	0.0591716
PTC	Wang_T3L	2144	63.432
NK/T	Wang_T3R	639	11.7334
ATC	Wang_T3R	5	0.0918105
B_Cell	Wang_T3R	4	0.0734484
Fibroblast	Wang_T3R	177	3.25009
Myeloid	Wang_T3R	186	3.41535
Plasma	Wang_T3R	0	0
Endothelial	Wang_T3R	161	2.9563
Thyrocyte	Wang_T3R	15	0.275432
pDC	Wang_T3R	1	0.0183621
PTC	Wang_T3R	4258	78.1858

## Sheet: Figure 2C
Stromal Subcluster	Paper	Cell Number	Percentage of Paper
0 (Pericyte)	Lee	2072	36.2872
1 (iCAF)	Lee	201	3.52014
2 (myCAF)	Lee	1857	32.5219
3 (vSMC)	Lee	1003	17.5657
4 (APOE+ PVL)	Lee	571	10
5 (iCAF2)	Lee	6	0.105079
0 (Pericyte)	Han	239	11.4354
1 (iCAF)	Han	1046	50.0478
2 (myCAF)	Han	613	29.3301
3 (vSMC)	Han	157	7.51196
4 (APOE+ PVL)	Han	33	1.57895
5 (iCAF2)	Han	2	0.0956938
0 (Pericyte)	Lu	78	9.58231
1 (iCAF)	Lu	97	11.9165
2 (myCAF)	Lu	503	61.7936
3 (vSMC)	Lu	105	12.8993
4 (APOE+ PVL)	Lu	22	2.7027
5 (iCAF2)	Lu	9	1.10565
0 (Pericyte)	Luo	884	37.1429
1 (iCAF)	Luo	150	6.30252
2 (myCAF)	Luo	432	18.1513
3 (vSMC)	Luo	516	21.6807
4 (APOE+ PVL)	Luo	388	16.3025
5 (iCAF2)	Luo	10	0.420168
0 (Pericyte)	Pu	3266	54.8447
1 (iCAF)	Pu	695	11.6709
2 (myCAF)	Pu	66	1.10831
3 (vSMC)	Pu	727	12.2082
4 (APOE+ PVL)	Pu	427	7.17045
5 (iCAF2)	Pu	774	12.9975
0 (Pericyte)	Hong	139	3.57602
1 (iCAF)	Hong	3114	80.1132
2 (myCAF)	Hong	38	0.977618
3 (vSMC)	Hong	499	12.8377
4 (APOE+ PVL)	Hong	38	0.977618
5 (iCAF2)	Hong	59	1.51788
0 (Pericyte)	Wang	1597	44.0309
1 (iCAF)	Wang	192	5.29363
2 (myCAF)	Wang	202	5.56934
3 (vSMC)	Wang	586	16.1566
4 (APOE+ PVL)	Wang	1050	28.9495
5 (iCAF2)	Wang	0	0

## Sheet: Figure 4B
Stromal Subcluster	Paper/Histology	Cell Number	Percentage of Paper/Histology
0 (Pericyte)	Han_ATCs	239	11.4354
1 (iCAF)	Han_ATCs	1046	50.0478
2 (myCAF)	Han_ATCs	613	29.3301
3 (vSMC)	Han_ATCs	157	7.51196
4 (APOE+ PVL)	Han_ATCs	33	1.57895
5 (iCAF2)	Han_ATCs	2	0.0956938
0 (Pericyte)	Hong_Normal	139	3.57602
1 (iCAF)	Hong_Normal	3114	80.1132
2 (myCAF)	Hong_Normal	38	0.977618
3 (vSMC)	Hong_Normal	499	12.8377
4 (APOE+ PVL)	Hong_Normal	38	0.977618
5 (iCAF2)	Hong_Normal	59	1.51788
0 (Pericyte)	Lee_ATCs	781	29.9119
1 (iCAF)	Lee_ATCs	139	5.32363
2 (myCAF)	Lee_ATCs	1292	49.483
3 (vSMC)	Lee_ATCs	278	10.6473
4 (APOE+ PVL)	Lee_ATCs	117	4.48104
5 (iCAF2)	Lee_ATCs	4	0.153198
0 (Pericyte)	Lee_PTCs	1291	41.6586
1 (iCAF)	Lee_PTCs	62	2.00065
2 (myCAF)	Lee_PTCs	565	18.2317
3 (vSMC)	Lee_PTCs	725	23.3946
4 (APOE+ PVL)	Lee_PTCs	454	14.6499
5 (iCAF2)	Lee_PTCs	2	0.0645369
0 (Pericyte)	Lu_ATCs	53	8.74587
1 (iCAF)	Lu_ATCs	27	4.45545
2 (myCAF)	Lu_ATCs	491	81.0231
3 (vSMC)	Lu_ATCs	23	3.79538
4 (APOE+ PVL)	Lu_ATCs	10	1.65017
5 (iCAF2)	Lu_ATCs	2	0.330033
0 (Pericyte)	Lu_Paratumor	0	0
1 (iCAF)	Lu_Paratumor	13	86.6667
2 (myCAF)	Lu_Paratumor	1	6.66667
3 (vSMC)	Lu_Paratumor	1	6.66667
4 (APOE+ PVL)	Lu_Paratumor	0	0
5 (iCAF2)	Lu_Paratumor	0	0
0 (Pericyte)	Lu_PTCs	25	12.9534
1 (iCAF)	Lu_PTCs	57	29.5337
2 (myCAF)	Lu_PTCs	11	5.69948
3 (vSMC)	Lu_PTCs	81	41.9689
4 (APOE+ PVL)	Lu_PTCs	12	6.21762
5 (iCAF2)	Lu_PTCs	7	3.62694
0 (Pericyte)	Luo_ATCs	30	12.1951
1 (iCAF)	Luo_ATCs	67	27.2358
2 (myCAF)	Luo_ATCs	125	50.813
3 (vSMC)	Luo_ATCs	9	3.65854
4 (APOE+ PVL)	Luo_ATCs	8	3.25203
5 (iCAF2)	Luo_ATCs	7	2.84553
0 (Pericyte)	Luo_Paratumor	0	0
1 (iCAF)	Luo_Paratumor	35	49.2958
2 (myCAF)	Luo_Paratumor	1	1.40845
3 (vSMC)	Luo_Paratumor	33	46.4789
4 (APOE+ PVL)	Luo_Paratumor	1	1.40845
5 (iCAF2)	Luo_Paratumor	1	1.40845
0 (Pericyte)	Luo_PTCs	854	41.396
1 (iCAF)	Luo_PTCs	48	2.32671
2 (myCAF)	Luo_PTCs	306	14.8328
3 (vSMC)	Luo_PTCs	474	22.9762
4 (APOE+ PVL)	Luo_PTCs	379	18.3713
5 (iCAF2)	Luo_PTCs	2	0.0969462
0 (Pericyte)	Pu_Paratumor	10	5.49451
1 (iCAF)	Pu_Paratumor	140	76.9231
2 (myCAF)	Pu_Paratumor	0	0
3 (vSMC)	Pu_Paratumor	0	0
4 (APOE+ PVL)	Pu_Paratumor	4	2.1978
5 (iCAF2)	Pu_Paratumor	28	15.3846
0 (Pericyte)	Pu_PTCs	3256	56.4005
1 (iCAF)	Pu_PTCs	555	9.61372
2 (myCAF)	Pu_PTCs	66	1.14325
3 (vSMC)	Pu_PTCs	727	12.5931
4 (APOE+ PVL)	Pu_PTCs	423	7.32721
5 (iCAF2)	Pu_PTCs	746	12.9222
0 (Pericyte)	Wang_Paratumor	365	55.5556
1 (iCAF)	Wang_Paratumor	75	11.4155
2 (myCAF)	Wang_Paratumor	3	0.456621
3 (vSMC)	Wang_Paratumor	204	31.0502
4 (APOE+ PVL)	Wang_Paratumor	10	1.52207
5 (iCAF2)	Wang_Paratumor	0	0
0 (Pericyte)	Wang_PTCs	1232	41.4815
1 (iCAF)	Wang_PTCs	117	3.93939
2 (myCAF)	Wang_PTCs	199	6.70034
3 (vSMC)	Wang_PTCs	382	12.862
4 (APOE+ PVL)	Wang_PTCs	1040	35.0168
5 (iCAF2)	Wang_PTCs	0	0

## Sheet: Figure 4D
Sample	Histology	myCAF_Positive	Median_Tumor_BRAF_Score
PT3	PTC	Postive	0.437588
PT7	PTC	Postive	0.424647
PT8	PTC	Postive	0.331072
PT9	PTC	Postive	0.389962
PT10	PTC	Postive	0.344936
PT12	PTC	Negative	0.339713
PT5	PTC	Postive	0.431035
PTC01_Lu	PTC	Postive	0.23432
PTC07_Lu	PTC	Negative	0.258129
PTC05_Lu	PTC	Postive	0.347275
PTC04_Lu	PTC	Negative	0.124043
PTC06_Lu	PTC	Negative	0.389763
PTC03_Lu	PTC	Negative	0.0397849
PTC02_Lu	PTC	Negative	0.0810537
Luo_PTC_WJL	PTC	Postive	0.180182
Luo_PTC_XHY	PTC	Postive	0.128402
Luo_PTC_XTZ	PTC	Postive	0.21704
Pu_PTC01_T	PTC	Negative	0.246019
Pu_PTC02_T	PTC	Negative	NA
Pu_PTC02_LeftLN	PTC	Negative	NA
Pu_PTC03_T	PTC	Negative	0.108487
Pu_PTC03_LeftLN	PTC	Negative	0.0938607
Pu_PTC03_RightLN	PTC	Negative	0.153586
Pu_PTC04_SC	PTC	Negative	0.122349
Pu_PTC05_T	PTC	Postive	0.0485341
Pu_PTC05_RightLN	PTC	Postive	0.0666505
Pu_PTC06_RightLN	PTC	Postive	0.222772
Pu_PTC07_RightLN	PTC	Negative	-0.0710113
Pu_PTC08_T	PTC	Negative	0.200659
Pu_PTC09_T	PTC	Negative	0.222731
Pu_PTC10_RightLN	PTC	Postive	0.184691
Pu_PTC11_RightLN	PTC	Postive	0.257527
Pu_PTC11_SC	PTC	Postive	0.210857
Wang_T1L	PTC	Postive	0.191525
Wang_T1R	PTC	Postive	0.280998
Wang_T2L	PTC	Postive	0.309596
Wang_T2R	PTC	Postive	0.395405
Wang_T3L	PTC	Postive	0.309493
Wang_T3R	PTC	Postive	0.214627

## Sheet: Figure 4F
Gene	p_val	avg_log2FC	pct.1	pct.2	p_val_adj
GSN	1.0274385812108145e-223	-1.47418	0.742	0.793	3.798851410168865e-219
CD82	1.4667160710102708e-219	1.4945585976021538	0.712	0.197	5.423036000953375e-215
FTH1	6.253729896028453e-213	1.5698451055211642	0.998	0.983	2.31225409175756e-208
ASPN	2.508957397008638e-208	-2.40537	0.392	0.751	9.276619079699737e-204
RPS4Y1	6.0405953880599066e-195	-1.64968	0.009	0.354	2.2334497387812698e-190
GAPDH	6.6446074567710864e-195	1.2642270871914802	0.977	0.855	2.4567771610665414e-190
TDO2	3.8657554530874634e-192	1.6584492201424161	0.497	0.044	1.4293244212245588e-187
ADM	6.492679427776747e-188	1.9571195055245048	0.483	0.044	2.4006032916261745e-183
HLA-B	3.730109587622751e-182	1.457190686182578	0.95	0.859	1.379170718927636e-177
EGFL6	5.797703326734552e-181	1.3710561051615338	0.476	0.039	2.1436428280268333e-176
EPSTI1	9.205426764213776e-177	1.174554150148985	0.676	0.205	3.4036144918004013e-172
NBL1	7.442168643644124e-176	-1.25821	0.712	0.757	2.7516674343009784e-171
COL8A1	1.0383276717039577e-165	-1.59735	0.488	0.701	3.839112733358213e-161
HLA-C	6.4409100334357505e-161	1.2140014532414156	0.946	0.816	2.3814620757625346e-156
EDIL3	7.606249772074791e-158	-1.30626	0.319	0.568	2.8123347907269335e-153
B2M	8.697106642365728e-158	0.9438517630031784	0.997	0.99	3.2156682099483043e-153
WNT5A	3.547750389724856e-157	0.9988802940339889	0.504	0.077	1.3117452290968681e-152
THBS2	5.043426504933482e-157	-1.14378	0.806	0.823	1.8647565159341056e-152
CDH11	3.249481603998262e-154	-0.917537	0.774	0.727	1.2014633282623174e-149
MMP9	1.5140172799361677e-153	2.3699231504907976	0.439	0.044	5.597927490835986e-149
COL11A1	2.590405855334993e-153	-1.61744	0.564	0.586	9.577766609515604e-149
COL10A1	3.470794863672301e-151	-1.64188	0.484	0.614	1.2832916928941965e-146
FMO1	3.593362121497821e-149	1.1504256391957497	0.384	0.023	1.3286097108026045e-144
SPARCL1	1.3796531956112637e-148	-1.53928	0.353	0.704	5.1011297254530864e-144
AHNAK	7.81771370476431e-144	-0.948771	0.731	0.678	2.8905214651995562e-139
IFI27	1.344648237580464e-143	1.522442480928953	0.838	0.582	4.971702393630008e-139
A2M	4.5859414446760856e-139	-1.61507	0.383	0.582	1.6956059897545358e-134
ANKH	3.769446774104242e-138	-1.2166	0.361	0.587	1.3937152502573026e-133
SLC16A3	9.019445743013173e-138	1.0651638488807391	0.596	0.174	3.3348498690216905e-133
COL7A1	2.5311325686535547e-136	0.82931	0.407	0.043	9.358609559339653e-132
TIMP3	2.560817472680924e-135	-1.60729	0.689	0.776	9.468366523490447e-131
MGP	4.9059782357182463e-135	-1.61405	0.418	0.803	1.8139363928744646e-130
RND3	2.513993279146204e-133	1.0572543844395503	0.702	0.277	9.295238750315175e-129
ZBTB20	6.6493485619020124e-133	-1.03845	0.469	0.561	2.45853013727765e-128
PSME2	1.0637983467244128e-130	0.9938945790562546	0.816	0.462	3.933288007178844e-126
SOD2	3.3611150001843766e-130	1.1838600042531329	0.781	0.391	1.2427386601681715e-125
HLA-A	3.0211444713758505e-129	0.9500801502734153	0.961	0.863	1.117037956846507e-124
PSMB9	3.5210218113999004e-129	1.0247071705253594	0.73	0.354	1.3018626045469991e-124
OMD	1.1161824334206862e-126	-1.32528	0.202	0.434	4.126972929329645e-122
PDGFD	4.01761201789104e-124	-1.15327	0.082	0.397	1.485471867495033e-119
EPHA3	2.8952780421389815e-122	-1.13204	0.08	0.384	1.070500103300467e-117
ISG20	1.055832646356098e-120	0.7497593601886245	0.384	0.046	3.9038356266370365e-116
GOLIM4	2.253136462211736e-120	-0.956859	0.572	0.609	8.330746755381672e-116
CXCL1	3.233805086832709e-120	2.3411264582281346	0.303	0.014	1.1956670928055258e-115
LRP1	4.045037413643703e-120	-0.715925	0.738	0.676	1.4956121333206226e-115
SFRP4	1.919954224234109e-119	-1.7561	0.367	0.683	7.098838748683195e-115
CFH	4.5922203060763505e-119	-0.895494	0.749	0.663	1.69792753596867e-114
GPM6B	1.527464896721727e-115	0.9266791699323026	0.557	0.171	5.647648709138914e-111
BMP1	2.7204933176857827e-115	0.7621330475195348	0.718	0.326	1.0058751992811412e-110
SMOC2	1.2408981165518965e-114	-1.34244	0.128	0.417	4.5880966961389816e-110
STEAP1	1.3730328557382992e-114	0.6306507231110106	0.582	0.188	5.076651680806788e-110
TNFRSF21	6.41613642593406e-113	0.9370248888919863	0.431	0.084	2.3723022821248597e-108
ITGB5	5.525860974889069e-112	-0.703951	0.609	0.604	2.0431318368554844e-107
LRRC15	1.1232763577712937e-110	-0.855572	0.374	0.387	4.1532020052235815e-106
IL7R	1.2078208447513786e-110	1.0621576275394555	0.384	0.058	4.465796791383747e-106
ANO1	3.468967180135666e-110	-1.10106	0.151	0.4	1.282615925183361e-105
SPON2	3.768291751494399e-108	1.2866199393154052	0.784	0.446	1.393288192197539e-103
SEZ6L2	1.6616837340968706e-106	0.4571401248317223	0.456	0.107	6.1439094384497695e-102
CXCL6	1.904092783905297e-106	1.541582949926749	0.23	0	7.040192659211445e-102
FN1	2.5936522308498094e-106	-1.09274	0.946	0.956	9.589769758344086e-102
TAP1	3.0154692840127103e-106	0.6769851355305407	0.578	0.208	1.1149396130708595e-101
CD248	5.7276003689368626e-105	0.6342090882699272	0.701	0.316	2.1177229604107154e-100
HSPA6	2.2181179958441436e-103	3.362150308994379	0.38	0.101	8.201269477834136e-99
IRF1	3.0058697552931395e-103	0.8604207707758449	0.653	0.272	1.1113902833220855e-98
IL32	3.889463772786263e-103	1.322850783423673	0.814	0.554	1.438090335349993e-98
TSHZ2	5.258021441148277e-103	-0.960544	0.473	0.472	1.944100847650164e-98
PLIN2	5.819888562032661e-103	1.041464932980634	0.57	0.201	2.151845596925956e-98
ENAH	8.322756663681686e-103	-0.805387	0.525	0.553	3.0772560488296665e-98
MME	9.866422502019282e-103	0.8231103926968228	0.477	0.125	3.6480110558966096e-98
CD9	1.7621936488758457e-102	-1.20557	0.265	0.522	6.515534797353552e-98
PSMB8	3.862234954956241e-102	0.6718624222773844	0.714	0.345	1.4280227522455205e-97
LAMP5	4.733197347473367e-102	-1.29565	0.236	0.501	1.7500523872548028e-97
LY6E	5.327100700348444e-102	0.9425657356031438	0.898	0.684	1.9696422129468337e-97
CTSC	8.12945311458196e-102	0.8749405205575653	0.724	0.357	3.005783994585534e-97
ITGBL1	3.635974725261814e-101	-1.34287	0.226	0.517	1.344365294918303e-96
COMP	8.641933996268923e-101	-2.12957	0.038	0.292	3.1952686757804717e-96
FLNA	2.530442765172978e-100	-0.687809	0.774	0.723	9.35605907995057e-96
UBB	9.246031059074174e-100	0.8907218105091874	0.932	0.759	3.418627523782085e-95
CA12	1.254840746860751e-99	0.8959985565614027	0.327	0.041	4.6396481774429405e-95
TNFRSF6B	1.3119125689009093e-98	1.4372800767045324	0.336	0.062	4.850665532254222e-94
PLXDC2	1.8312401593917417e-98	-0.895245	0.507	0.556	6.770827365335026e-94
TNFAIP3	3.278318233800553e-98	1.207907109815856	0.505	0.159	1.2121253837654165e-93
CXCL3	1.2893556442139602e-97	1.5550033948322797	0.318	0.038	4.767263558916696e-93
IFI6	1.7635755161085504e-97	1.1002646699315624	0.82	0.531	6.520644113259754e-93
CACYBP	1.8205983629783844e-97	1.0624595328589015	0.662	0.321	6.731480387276278e-93
AP2S1	3.0096085673981e-97	0.7567038288525543	0.837	0.548	1.1127726717097734e-92
C12orf75	4.2773099172710556e-97	0.6806226016201685	0.59	0.225	1.5814925688118e-92
FRZB	7.059698331416861e-97	-1.00834	0.073	0.325	2.6102528610580703e-92
C7	1.4919703729041777e-96	-1.70589	0.024	0.242	5.5164112567759063e-92
CADM1	1.7743325974995053e-96	-0.997981	0.167	0.379	6.560417345994672e-92
MYDGF	1.878358615862438e-96	0.7649334002484847	0.781	0.46	6.945043146289778e-92
FBN1	2.8809874216833314e-96	-0.772339	0.706	0.672	1.0652162892931949e-91
COL16A1	8.153663181654645e-96	-0.904955	0.516	0.561	3.0147354247849884e-91
GBP5	1.112811732697742e-95	0.7435735523469532	0.32	0.039	4.114510100476632e-91
PRELID1	1.7010428364570482e-95	0.7253172487368835	0.8	0.482	6.28943578351629e-91
GREM1	3.225017947514367e-95	0.49649633199654186	0.517	0.179	1.192418135913962e-90
WARS	5.1543335602125276e-95	0.7695480809557951	0.542	0.188	1.90576329055298e-90
ENG	8.284629413084799e-94	-0.597099	0.529	0.446	3.0631588791939735e-89
LTBP2	1.6578319147669006e-93	-0.930078	0.426	0.523	6.129667721659138e-89
POU2F2	2.1261308483894866e-93	0.42901488379293823	0.268	0.018	7.861156198835287e-89
SLIT2	4.96637470763892e-93	-0.90186	0.332	0.444	1.8362673844024143e-88
RORB	5.069909334522229e-93	-0.901371	0.054	0.269	1.874548277346249e-88
GAS6	5.390009777627333e-93	-0.999165	0.405	0.522	1.99290221517993e-88
IFI30	7.341458749884286e-93	1.0567033164763273	0.424	0.119	2.714430958182216e-88
MDK	9.949190997362209e-93	-0.874164	0.794	0.765	3.678613879364703e-88
ICAM1	9.895779713732412e-92	0.8662931788227435	0.534	0.187	3.658865591355422e-87
PLS3	1.994409746668362e-91	-0.711829	0.556	0.584	7.374130597331602e-87
BMPR2	5.537368346390254e-91	-0.779016	0.368	0.451	2.0473865723943324e-86
UBE2L6	8.891469433710509e-91	0.6959611853081211	0.688	0.344	3.2875319084201236e-86
HSPA5	1.7990035189733382e-90	1.3695719286522592	0.854	0.614	6.651635611052021e-86
NR2F2	4.08240539186877e-90	-0.689496	0.507	0.463	1.509428569589559e-85
PDPN	4.737637658326824e-90	0.7692629566842952	0.623	0.272	1.7516941477897598e-85
LAP3	5.423965574821756e-90	0.7562885315499643	0.671	0.323	2.0054570316345962e-85
HLA-E	6.948644725297482e-90	0.7188132743800146	0.869	0.6	2.5691919007314912e-85
UNC5B	1.0585621877567382e-89	-0.787719	0.46	0.548	3.913927833011764e-85
TPI1	1.0825843412829379e-89	0.7557549827218035	0.885	0.676	4.0027473434595345e-85
UACA	2.3223947600934088e-89	-1.00381	0.525	0.587	8.586822385969369e-85
LMNA	2.3471985710966722e-89	-0.643875	0.868	0.806	8.678531996772836e-85
NINJ1	8.081945423336058e-88	0.6748791857310528	0.511	0.174	2.9882185008242743e-83
CXCL8	1.196402279491324e-87	2.7838668897179244	0.301	0.043	4.423577788191221e-83
GLG1	1.5635483212381195e-87	-0.466313	0.626	0.542	5.781063562945823e-83
PPIF	1.5836042125579983e-87	0.45630151763063376	0.391	0.088	5.855218215511943e-83
ACTA2	3.197970093449795e-87	-1.34602	0.417	0.635	1.1824174623521273e-82
SRRM2	3.5599583694712276e-87	-0.372316	0.705	0.582	1.3162590075282917e-82
TNFAIP6	4.338271930554801e-87	1.0131244788801639	0.745	0.446	1.6040326636033322e-82
C2	5.474756996154073e-87	0.5457558938309861	0.407	0.1	2.0242366517580068e-82
PDCD5	2.737440226812749e-86	0.6373805369908742	0.724	0.4	1.0121411494617458e-81
TCF4	2.7965607206115568e-86	-0.583692	0.783	0.726	1.034000360838917e-81
CHD9	4.598463872484355e-86	-0.669073	0.541	0.53	1.7002360322123655e-81
JMJD1C	6.642910769834535e-86	-0.638661	0.589	0.522	2.456149828038621e-81
SNRPB	7.71236588064116e-86	0.5866311499433229	0.729	0.397	2.8515701607082626e-81
DPYSL3	2.744495502489007e-85	-0.638677	0.548	0.539	1.0147497670902855e-80
ITGA5	4.2707634004967473e-85	0.6055837185971666	0.56	0.22	1.5790720596996673e-80
BIN1	1.4978983046163165e-84	0.39826356653197714	0.366	0.077	5.538329191488369e-80
CLIC4	1.520897609631551e-84	-0.360447	0.714	0.559	5.623366821851697e-80
ENO1	1.7107523720100385e-84	0.9288604514776766	0.857	0.608	6.3253358202699166e-80
CNTN1	2.5900512182731974e-84	-0.793012	0.01	0.174	9.57645537444332e-80
PDLIM5	3.1778200722546785e-83	-0.695318	0.51	0.554	1.1749671935154448e-78
GABARAPL2	7.939878943176695e-83	-0.447166	0.739	0.633	2.9356908404501513e-78
PRELP	8.810370322179251e-83	-1.31993	0.109	0.363	3.257546322922556e-78
PGK1	3.373433204392348e-82	0.6956345823321917	0.763	0.446	1.2472931929920268e-77
NR2F1	4.6528548590747504e-82	-1.01622	0.147	0.369	1.7203465555942982e-77
GSTO1	5.738111146230382e-82	0.7249519029508353	0.759	0.454	2.1216092152072215e-77
MBNL1	1.4292655644012134e-81	-0.646736	0.557	0.546	5.284566497817046e-77
FXYD5	1.6365771170009408e-81	0.6083472196429525	0.73	0.4	6.0510802323992786e-77
PTPRG	2.7233222288375384e-81	-0.584381	0.409	0.357	1.0069211608903915e-76
RGS5	6.451656186203321e-81	-1.70355	0.023	0.204	2.3854353582868156e-76
ZFPM2	8.4648057507005809e-81	-0.764188	0.081	0.289	3.129777278264033e-76
OGN	1.2077374274311117e-80	-1.38128	0.083	0.336	4.4654883641837924e-76
MT-ATP8	1.6301426279409467e-80	-1.00151	0.464	0.535	6.027289352548857e-76
CD44	1.6961776142958535e-80	0.5506440336436843	0.647	0.31	6.271447111097489e-76
PPA1	2.1885313576572803e-80	0.5300155705461871	0.718	0.386	8.091875841802028e-76
RUNX1	2.4059502777324223e-80	-0.457221	0.596	0.461	8.895760556887858e-76
GBP1	2.5813325439843903e-80	0.755824	0.64	0.306	9.544218948127885e-76
SLAMF8	5.054291040817465e-80	0.3783542211190443	0.24	0.018	1.8687735694318495e-75
SPHK1	6.877116125699885e-80	0.5765371792925122	0.709	0.379	2.5427449163162753e-75
SF3B6	7.436375458052421e-80	0.5837154768116444	0.734	0.407	2.749525461860302e-75
SFPQ	9.276552609615954e-80	-0.42061	0.651	0.523	3.429912561879403e-75
RELB	2.389576548277902e-79	0.3927476340030038	0.476	0.161	8.835220329602715e-75
ISG15	4.552559487178574e-79	1.1081221115521056	0.783	0.492	1.6832633447894058e-74
FHL2	6.221575077750734e-79	-0.608838	0.462	0.479	2.3003651692475565e-74
SEC31A	6.676378219405163e-79	-0.251279	0.774	0.613	2.468524082842865e-74
PEBP1	8.473225810060446e-79	-0.373469	0.795	0.705	3.1328905110117492e-74
DST	2.0555110791354707e-78	-0.711868	0.58	0.556	7.60004666399549e-74
HSPE1	1.5990983577594316e-77	0.9666025439709589	0.812	0.546	5.912506267979723e-73
H2AFZ	3.0040879245785847e-77	0.6255898783372054	0.784	0.478	1.110731469233686e-72
EVA1A	3.239083229916296e-77	0.4170214728669395	0.493	0.178	1.1976186334292512e-72
COL8A2	5.4284173996263014e-77	-0.825389	0.131	0.324	2.0071030493378287e-72
FTL	6.8491620838273154e-77	0.6148384410262571	0.995	0.963	2.5324091888743115e-72
FGFR1	8.011249134358097e-77	-0.759394	0.559	0.569	2.962079254937563e-72
EIF4EBP1	1.4854218589919986e-76	0.4748524670382809	0.539	0.218	5.492198781437016e-72
ISCU	1.492472375452801e-76	-0.412137	0.672	0.582	5.518267360999187e-72
MACF1	5.3048821104102413e-76	-0.561769	0.585	0.55	1.961427111503083e-71
TMEM176A	2.6761673253009137e-75	0.5463720135120329	0.651	0.324	9.894861068567598e-71
RPS7	2.8602455829629013e-75	0.5861250832404452	0.957	0.858	1.0575472018447032e-70
MMP1	5.252863723289042e-75	1.7702120272318607	0.2	0.008	1.9421938330488905e-70
PSMA2	1.2250880367497802e-74	0.6025618390941588	0.706	0.399	4.5296405070786374e-70
TJP1	2.1034496008071566e-74	-0.469024	0.44	0.418	7.777294554024381e-70
PLSCR1	2.4031061431552685e-74	0.5603261129372487	0.635	0.312	8.885244653702289e-70
TACC1	4.5444817355255435e-74	-0.56514	0.42	0.456	1.6802766768932143e-69
GALNT1	4.731413166725589e-74	-0.761668	0.368	0.492	1.7493927042651192e-69
NFKBIA	5.4152675961701465e-74	0.9645737594261934	0.753	0.455	2.00224104100795e-69
COL12A1	9.18473201457309e-74	-0.852654	0.74	0.657	3.3959628150682543e-69
LTBP3	1.212943305245643e-73	-0.680285	0.424	0.53	4.4847365768152407e-69
TYMP	3.3543197881868666e-73	0.8675979795337441	0.76	0.494	1.2402261984842121e-68
KCNJ15	7.177274729170497e-73	-0.79099	0.117	0.277	2.6537255583634995e-68
CCPG1	1.0638552921981935e-72	-0.493415	0.586	0.538	3.9334985573736e-68
TSPAN5	1.1034123158306045e-72	0.28266123483012884	0.391	0.118	4.079756696552077e-68
FADS1	1.1701807251410518e-72	0.3217434251112147	0.378	0.106	4.326626213136525e-68
SNU13	1.9861133549017256e-72	0.47802695389526395	0.736	0.425	7.3434555184136405e-68
FOXP1	3.563967238006055e-72	-0.366281	0.725	0.583	1.3177412465803588e-67
HIF1A	6.104680248890685e-72	0.5399872178100202	0.723	0.411	2.257144475224842e-67
RUNX2	7.688600562129954e-72	-0.511976	0.579	0.48	2.8427831718419292e-67
PSMB2	1.1604611577641858e-71	0.4655489495909133	0.728	0.415	4.290689084717301e-67
TMEM165	1.8753329765776152e-71	0.36064881786313396	0.71	0.398	6.933856147598075e-67
ECM1	1.9839169097899117e-71	0.6668890766143962	0.697	0.393	7.33533438225722e-67
TAGLN	2.5009570777969578e-71	-0.832444	0.66	0.847	9.247038699446472e-67
RPS17	3.093856801340475e-71	0.40268135946107186	0.816	0.53	1.1439226137276273e-66
ATP6V0B	4.161049907008785e-71	0.4629799292619934	0.751	0.448	1.5385065926174282e-66
TAP2	4.223092272783925e-71	0.45657582425023063	0.472	0.173	1.5614461369391284e-66
SNX6	4.263183388855828e-71	0.4676848361757122	0.757	0.452	1.576269426195554e-66
HTRA1	9.878121998632307e-71	-0.827372	0.762	0.759	3.652336827774309e-66
PAM	2.0298879112846963e-70	-0.54634	0.591	0.556	7.505307563184036e-66
BPGM	2.0827955720065242e-70	0.36106903471572627	0.423	0.138	7.700928347936922e-66
VCAN	2.3421027753658522e-70	-0.903863	0.858	0.867	8.659690801637701e-66
VDAC1	2.907818169950725e-70	0.44126904765725583	0.726	0.416	1.075136690157581e-65
C1QTNF7	4.998803262653161e-70	-0.698701	0.035	0.213	1.8482575183333796e-65
EIF4A2	5.856894010058625e-70	-0.330059	0.767	0.636	2.165527991279076e-65
RAB13	5.950928351171375e-70	0.7012330196433381	0.777	0.484	2.2002962485621044e-65
BID	6.017610067204754e-70	0.34754465164636617	0.366	0.098	2.224951146248286e-65
PRKG1	8.885957220299429e-70	-0.97828	0.39	0.387	3.2854938226335106e-65
TXNDC17	9.189701002863707e-70	0.3888190708292868	0.684	0.371	3.3978000487988274e-65
RPL22L1	1.0984377391566461e-69	0.5948551276682719	0.689	0.382	4.061363696757783e-65
FNDC3B	1.0994122439741817e-69	-0.277312	0.635	0.461	4.0649668308701395e-65
BTG3	2.189844081560804e-69	0.32491013997786644	0.609	0.3	8.096729507162916e-65
CEBPB	2.2357986446646644e-69	0.487049	0.731	0.425	8.26664190878313e-65
SPTBN1	4.018743972320753e-69	-0.53367	0.529	0.466	1.4858903963258752e-64
TKT	4.122170339575554e-69	0.36718754741633886	0.616	0.304	1.5241312613546653e-64
NPC2	7.510606715487455e-69	-0.624828	0.839	0.803	2.7769717269843316e-64
CDK2AP1	8.422303862659988e-69	-0.572052	0.428	0.444	3.114062630179904e-64
SNX9	1.323127090491757e-68	-0.473948	0.533	0.483	4.892130104384223e-64
RABAC1	1.6269038711321983e-68	0.5427772313729764	0.873	0.661	6.01531437312419e-64
P4HA1	1.689027987866375e-68	0.47738208198133414	0.645	0.334	6.245012082337135e-64
CTNNB1	2.055348567596788e-68	-0.441628	0.72	0.608	7.599445793832365e-64
CXCL14	2.100459775942404e-68	-2.0113	0.267	0.261	7.766239975569444e-64
ADIRF	2.1720126510635316e-68	-1.17158	0.104	0.298	8.030799576042302e-64
IFIT3	2.3077581241546246e-68	0.8107474896822459	0.466	0.178	8.532704888249309e-64
PHLDA2	3.92849470570882e-68	0.5556362145714833	0.599	0.289	1.452521632488779e-63
UQCR11	3.976152860273949e-68	0.5288270643266288	0.803	0.52	1.4701427585576898e-63
RGS10	6.458730604357359e-68	0.3718993314535558	0.522	0.222	2.38805105365509e-63
CKS2	1.2325515494496736e-67	0.5440506757136657	0.39	0.118	4.5572360989352234e-63
DKK3	1.3625909341066204e-67	-0.5777	0.53	0.557	5.038043719765818e-63
SNED1	1.5503888545173816e-67	-0.844848	0.129	0.325	5.732407750692567e-63
PSME1	1.6677737157332968e-67	0.6120191073209706	0.809	0.545	6.166426536552292e-63
MMADHC	2.813807936416442e-67	0.274698	0.585	0.283	1.0403773464106152e-62
WIPI1	2.8554281616545567e-67	0.3693599000939556	0.532	0.231	1.0557660084901558e-62
BTG1	3.4099963768571484e-67	0.5699655724156825	0.752	0.452	1.260812060379162e-62
SPTAN1	3.432246874667797e-67	-0.561641	0.446	0.461	1.2690389594396712e-62
SCAND1	3.7195251733388294e-67	0.2639330558610604	0.721	0.427	1.3752572375902989e-62
MICAL2	9.133832543662488e-67	-0.52178	0.452	0.438	3.3771432446937684e-62
TWF2	1.0510579944296654e-66	0.3204849791699962	0.558	0.258	3.886181828604245e-62
DDX17	1.103685066495858e-66	-0.570597	0.701	0.613	4.0807651648617855e-62
OPTN	1.1086074852612628e-66	0.5217006102592786	0.672	0.367	4.098965316004993e-62
ADAM12	1.3294573688191306e-66	-0.256136	0.607	0.408	4.9155356754718535e-62
RHOBTB3	1.3732690691424215e-66	0.45775451881330453	0.759	0.464	5.0775250562471895e-62
AKR1B1	1.7284168432178358e-66	0.45699321062959286	0.528	0.228	6.390648436113626e-62
EPB41L2	2.0134235549563679e-66	-0.563198	0.472	0.487	7.444432252095674e-62
DDX3Y	2.626291448110555e-66	-0.348472	0.001	0.116	9.710450000243966e-62
S100A4	2.884009608866907e-66	0.48939165408289576	0.857	0.593	1.0663337127824503e-61
ADGRF5	2.8860832541487734e-66	-0.771559	0.02	0.173	1.0671004223889674e-61
DYNLT1	3.230734520487888e-66	0.5589193934545096	0.785	0.514	1.1945317816051917e-61
PNISR	3.919936556220532e-66	-0.442737	0.67	0.562	1.4493573422969796e-61
LGALS9	4.705543087502289e-66	0.5875727321743871	0.443	0.162	1.7398275011730965e-61
BTN3A2	7.199029609246439e-66	0.3540697593886899	0.496	0.204	2.6617692077227782e-61
CLMP	8.613697813803037e-66	0.30383882956114094	0.497	0.213	3.184828629675535e-61
NUCKS1	8.921503332625086e-66	-0.277213	0.823	0.702	3.2986366422047995e-61
ITGA11	9.57200410221856e-66	-0.808379	0.302	0.419	3.53915279675429e-61
SSPN	1.3313166704944307e-65	-0.474583	0.549	0.529	4.922410257486108e-61
TMEM176B	1.3738899129524506e-65	0.4126451807982301	0.707	0.408	5.079820564150391e-61
NTM	1.50422527612799e-65	-0.385866	0.54	0.418	5.56172253595563e-61
C9orf16	1.8122041227717612e-65	-0.34967	0.7	0.582	6.70044352353631e-61
SNRPD1	3.420579630935103e-65	0.35304540344740065	0.656	0.354	1.264725112741945e-60
UXT	3.960764248405989e-65	0.35691246470787474	0.724	0.426	1.4644529732056302e-60
TAGLN2	4.237069904503139e-65	0.6108093943824846	0.896	0.704	1.5666142264909908e-60
UBE2L3	5.0959676833906245e-65	0.4140967288169096	0.704	0.404	1.8841830912568494e-60
ARID4B	5.53297016436429e-65	-0.286688	0.551	0.415	2.0457603885720525e-60
UTRN	7.0231231862440994e-65	-0.74359	0.285	0.398	2.5967295668818934e-60
FUS	8.962672622082618e-65	-0.399764	0.777	0.66	3.3138585752888274e-60
NID1	1.0522243679005604e-64	-0.392219	0.585	0.484	3.8904943778755316e-60
ATRX	1.0727325923834266e-64	-0.336111	0.661	0.539	3.9663214870784817e-60
SHOX2	1.0965757360667825e-64	0.30471397594884686	0.319	0.078	4.0544791265333217e-60
DNAJB4	1.2998387068217655e-64	1.0460221119840605	0.544	0.276	4.806023634602796e-60
LAMA2	1.3281915682062362e-64	-1.31923	0.209	0.325	4.910855504285738e-60
WNT2	2.0322474143648793e-64	0.41662456834731576	0.254	0.04	7.514031589872705e-60
ECM2	2.3457227273379423e-64	-0.659392	0.278	0.412	8.673075212059308e-60
IFI35	2.7277774350542158e-64	0.47668762352537997	0.543	0.246	1.0085684288369457e-59
CBX3	2.7807677541736215e-64	0.3276323999014692	0.756	0.466	1.0281610694281548e-59
MFAP2	3.3648841134774853e-64	0.43347627349381623	0.763	0.478	1.2441322521171655e-59
UQCRC1	4.8888742338555774e-64	0.4505768723510152	0.635	0.335	1.807612359225761e-59
CNIH4	5.252309658106673e-64	0.28770053980543786	0.626	0.328	1.9419889729883614e-59
LGALS3BP	1.0528467117096287e-63	0.6278090728208068	0.854	0.632	3.8927954318751814e-59
RIPOR3	1.2655722659587628e-63	0.2780419417906042	0.207	0.019	4.6793268961559294e-59
GOLGB1	1.3624174215542763e-63	-0.454271	0.578	0.499	5.037402174454781e-59
CTSL	1.7299884752852513e-63	0.6791949878567054	0.737	0.459	6.396459388519688e-59
ALDH1A1	1.9073485159075323e-63	-0.42796	0.026	0.194	7.05223040271651e-59
TPST2	3.346844989475116e-63	0.40692773076493516	0.491	0.203	1.2374624664085293e-58
PSMA5	3.429521234273716e-63	0.37739551399855376	0.62	0.321	1.2680311811603637e-58
USP9Y	4.1679088267940577e-63	-0.356849	0	0.103	1.5410426096188349e-58
BNIP3	4.825891221638256e-63	0.6443294758065115	0.382	0.127	1.7843250202885288e-58
MYH9	4.877710448068304e-63	-0.34429	0.825	0.703	1.8034846610687746e-58
HP1BP3	5.299771924131425e-63	-0.35631	0.688	0.579	1.959537671228353e-58
EIF2S2	5.899684454003898e-63	0.32648537680138845	0.723	0.434	2.181349330023401e-58
GTF3C6	7.056620776074669e-63	0.33130338556602035	0.62	0.323	2.609114965745848e-58
CD40	7.154649613305677e-63	0.31919113032795193	0.454	0.177	2.645360148023641e-58
CDCP1	7.510300370946681e-63	0.3332652094562513	0.258	0.044	2.776858459153826e-58
TIMM13	9.534477018678255e-63	0.3541778049776094	0.655	0.358	3.525277532886098e-58
OAS2	1.1075883248227001e-62	0.32102364918941206	0.363	0.109	4.095197072199451e-58
RPL18A	1.2996570494273314e-62	0.5053755226885048	0.965	0.908	4.805351974552615e-58
ANTXR1	1.6804238915470408e-62	-0.545563	0.731	0.692	6.2131992966060286e-58
CAMK2D	2.443515992768509e-62	-0.546436	0.453	0.427	9.034656031662284e-58
EEF1D	2.6019804530274076e-62	0.4620114597347582	0.922	0.739	9.620562527023537e-58
PTTG1IP	3.717926209267672e-62	-0.255503	0.737	0.581	1.3746660366146291e-57
N4BP2L2	3.8513866402657933e-62	-0.617472	0.594	0.575	1.4240116963718743e-57
COL6A1	3.883474496113806e-62	0.5580527417909682	0.918	0.847	1.4358758601931187e-57
AHR	4.297319409292904e-62	-0.663291	0.483	0.483	1.5888908783919584e-57
ANKRD12	4.3810413027599575e-62	-0.470161	0.496	0.445	1.6198462112824668e-57
PHLDA1	4.5007079479937365e-62	0.4810364751765963	0.732	0.443	1.6640917566912042e-57
GNAS	4.8597738210381174e-62	-0.308984	0.827	0.737	1.7968527725906335e-57
CYBRD1	4.926241067281273e-62	-0.6045	0.465	0.5	1.8214283722165778e-57
STAT1	4.979945304663707e-62	0.5750521716668651	0.698	0.409	1.8412849769463587e-57
MALAT1	5.40172183105315e-62	-0.844119	0.973	0.98	1.9972326298135917e-57
SLC1A5	6.305025219902435e-62	0.2700924227158652	0.428	0.163	2.3312200248067262e-57
HSPG2	9.480625337558139e-62	-0.607937	0.532	0.541	3.505366412308746e-57
GYPC	1.0272808662810688e-61	0.4182337417784249	0.599	0.304	3.7982682749876237e-57
SERINC1	1.0388631001480994e-61	-0.268449	0.649	0.522	3.841092426487583e-57
CYP1B1	1.3379629974373817e-61	-0.955794	0.464	0.582	4.946984386724975e-57
DNAJB1	1.6053694574757862e-61	1.820766455540134	0.701	0.49	5.935693032070971e-57
PYCARD	1.6202547454477125e-61	0.3698688835250764	0.445	0.171	5.990729895818372e-57
COL5A3	1.6858010009122513e-61	0.4206190085855126	0.572	0.282	6.233080620772958e-57
HAPLN1	1.7223104145134237e-61	-0.439843	0	0.1	6.368070526621933e-57
FGF7	1.9814986740020904e-61	-0.930264	0.254	0.524	7.326393197255329e-57
PLAUR	2.0568037592208697e-61	0.5791065412394476	0.733	0.446	7.604826219343244e-57
SNAI2	2.6447581356791304e-61	0.41278280724016425	0.604	0.31	9.778728730860017e-57
SURF4	2.6461051527171014e-61	0.29372929777199475	0.732	0.447	9.78370919165621e-57
PSMD8	2.690541989534569e-61	0.4748419621494111	0.784	0.514	9.948009952105116e-57
TCP1	3.084637363411352e-61	0.30825452713677404	0.624	0.334	1.1405138187477131e-56
SUB1	3.123003369724872e-61	0.4876311543325973	0.864	0.639	1.1546992659220743e-56
PPP1R15A	4.709672458574969e-61	1.010110969737109	0.739	0.482	1.741354294833509e-56
OAS1	4.9724637348558234e-61	0.5202500720191265	0.398	0.135	1.838518741325592e-56
LOXL2	7.671132684234038e-61	0.5537607169140468	0.679	0.388	2.8363245986686933e-56
NOP10	7.90741711132309e-61	0.45281475708943675	0.771	0.5	2.9236884027405996e-56
IDS	9.772302479702746e-61	-0.550836	0.499	0.522	3.6132111188452935e-56
LMAN1	9.84219929757351e-61	0.47326246843932673	0.82	0.563	3.63905476828483e-56
CD55	1.0575481330114907e-60	-0.587826	0.537	0.514	3.9101784669966858e-56
ABRACL	1.2594994873394767e-60	0.2670941646531644	0.544	0.263	4.656873404488981e-56
CLIC1	1.4043920979806482e-60	0.5813639165498818	0.86	0.632	5.192599343073649e-56
MXRA5	1.413926295872246e-60	-0.454499	0.752	0.643	5.227851086358042e-56
RHOB	1.4752433666113833e-60	1.1684623689044398	0.693	0.467	5.454564823708928e-56
PGAM1	1.889286764788288e-60	0.48887554515265497	0.786	0.522	6.985448884128216e-56
HCFC1R1	2.2079279059304548e-60	-0.404566	0.67	0.579	8.163592639387264e-56
NFE2L2	2.208798537294368e-60	-0.346087	0.603	0.507	8.166811711792195e-56
NKTR	2.2850959753487075e-60	-0.478738	0.493	0.411	8.44891385925431e-56
WNK1	2.287492728999485e-60	-0.49627	0.406	0.424	8.457775616202695e-56
RSAD2	2.5483301086158185e-60	0.6741791092055494	0.316	0.081	9.422195743596128e-56
DLC1	2.779643675353911e-60	-0.800373	0.393	0.418	1.027745452525355e-55
AKAP9	2.8884936621427996e-60	-0.414553	0.588	0.501	1.0679916466406788e-55
ARL6IP5	3.2190005680095443e-60	-0.338685	0.747	0.636	1.1901932700158489e-55
TCEAL9	3.409664965073176e-60	0.7760527839690072	0.609	0.398	1.2606895241861562e-55
TAPBP	3.5989433576903194e-60	0.3837956210907987	0.7	0.411	1.3306733170724187e-55
EIF5A	5.004414595837501e-60	0.45727789189334866	0.758	0.483	1.850332252664958e-55
COL4A2	5.735982179482826e-60	-0.758978	0.582	0.531	2.1208220510419802e-55
RCN1	6.101896966298971e-60	0.5781072021517237	0.806	0.558	2.2561153843193815e-55
RPS26	6.290971348653143e-60	0.5466670097289303	0.913	0.787	2.326023746451013e-55
PLOD1	8.808040882848865e-60	0.4237560576506413	0.623	0.332	3.2566850360245393e-55
ITGA1	1.3430788829609462e-59	-0.403786	0.467	0.351	4.965899861859802e-55
NUDC	1.5703220779125235e-59	0.3006972357305384	0.692	0.407	5.806108850873764e-55
TNIP1	1.8658221472833638e-59	0.36295828435837707	0.544	0.258	6.89869080736551e-55
EPS8	2.0799823350414813e-59	-0.679063	0.322	0.411	7.690526685582374e-55
KDELR1	2.2541471402961844e-59	0.5421011120251424	0.823	0.597	8.334483636531113e-55
ZMAT3	2.355631311679481e-59	-0.578033	0.402	0.446	8.709711211803713e-55
COL14A1	2.710870838742845e-59	-0.464408	0.136	0.378	1.0023173839167795e-54
PLAC9	3.1799991061452205e-59	-0.733526	0.425	0.5	1.1757728695061339e-54
PFDN2	3.982338288841873e-59	0.31199185760400816	0.692	0.406	1.4724297589163942e-54
NANS	4.028904228363548e-59	0.28604588242270257	0.518	0.238	1.4896470493951383e-54
HSPA1B	4.219881843943714e-59	1.803116436898554	0.645	0.474	1.5602591129797487e-54
MX1	4.231602227406121e-59	0.5673816041114161	0.476	0.2	1.564592607561139e-54
RBM25	4.5168778475338365e-59	-0.356724	0.656	0.543	1.6700704153471607e-54
MAFF	4.541881169838275e-59	0.6176853344198066	0.453	0.183	1.6793151437360037e-54
GLS	4.701736994072594e-59	-0.661128	0.355	0.417	1.7384202361884008e-54
PTPRD	4.756233524389944e-59	-0.619975	0.14	0.283	1.7585697833079376e-54
TOMM22	4.830537541106667e-59	0.3440612623892132	0.546	0.261	1.7860429504487792e-54
IKBIP	4.83755213159026e-59	0.3078222699655735	0.626	0.34	1.7886365251341827e-54
CTSZ	5.350307266898463e-59	-0.274338	0.596	0.506	1.978222608863038e-54
MAGOH	5.728201583709517e-59	0.25421798938546913	0.549	0.269	2.117945253560757e-54
CCT8	7.339928124663968e-59	0.25644725298082205	0.635	0.353	2.7138650248132554e-54
DNAJA1	7.714829538415818e-59	0.8701308538845245	0.816	0.586	2.8524810735338647e-54
MSANTD3	8.832457219448738e-59	0.33314857644367135	0.371	0.12	3.265712732318977e-54
RIPK2	9.704321797175111e-59	0.35868427823405075	0.365	0.116	3.5880759412875254e-54
CCDC80	1.1778021390242997e-58	-0.396415	0.816	0.696	4.354805628828446e-54
ERAP2	1.2392703128006538e-58	0.37212657377000513	0.418	0.154	4.582078054549137e-54
ZEB1	1.2936809175086415e-58	-0.416555	0.53	0.444	4.783255824396451e-54
PRDM1	1.3331429043571506e-58	0.3785911421939445	0.424	0.16	4.929162574570129e-54
ADD3	1.5781844707298273e-58	-0.49422	0.528	0.53	5.835179262076463e-54
PSMA3	1.7870821442759513e-58	0.30064990275915726	0.675	0.39	6.607557520245902e-54
IFITM3	1.8419293058083177e-58	0.6592573469486638	0.962	0.931	6.810349415295674e-54
IER3IP1	1.892454357807108e-58	0.37236530239138965	0.593	0.305	6.997160742556002e-54
UPP1	2.2498882665374414e-58	0.47807491966208054	0.332	0.094	8.318736876695536e-54
HLA-F	2.344333605211438e-58	0.4291199470105427	0.574	0.288	8.667939071908771e-54
HSP90AA1	2.7390255987379274e-58	0.8324191353351504	0.939	0.842	1.0127273248773613e-53
SLC2A3	2.821308438895498e-58	0.36251259628868393	0.593	0.313	1.0431505821972214e-53
PLEKHA5	3.3148249466623656e-58	-0.43638	0.53	0.452	1.225623375778943e-53
SARAF	4.067081437918491e-58	0.3914863512844291	0.76	0.487	1.5037626908559828e-53
CD200	4.653074411338969e-58	-0.579882	0.109	0.284	1.7204277328484704e-53
OAZ1	4.691766584044353e-58	0.5097728355633979	0.906	0.729	1.7347337767845592e-53
ITM2C	4.896883843680639e-58	0.32398325274050044	0.67	0.389	1.8105738323624796e-53
PFN1	5.4090595816990744e-58	0.525492	0.945	0.806	1.9999456897374158e-53
UBE2E2	5.415134215457946e-58	-0.428906	0.411	0.365	2.002191724823421e-53
SSR3	5.880049952316248e-58	0.5160828642817492	0.832	0.599	2.1740896693694096e-53
PAWR	7.035059195298995e-58	-0.676025	0.169	0.336	2.6011427868698504e-53
CSGALNACT1	8.827349889363161e-58	0.30881930959160914	0.259	0.051	3.2638243480931355e-53
HPCAL1	1.029435520930778e-57	0.2772334593492175	0.401	0.147	3.806234895089459e-53
UGCG	1.1234621727982681e-57	0.268129	0.522	0.251	4.1538890377043164e-53
FAM198B	1.1672633516779267e-57	-0.585116	0.184	0.155	4.315839516493966e-53
RNF7	1.4081721215816653e-57	0.37352204362819363	0.733	0.455	5.206575602336049e-53
XBP1	1.426364813400654e-57	0.3858831812087382	0.67	0.385	5.273841261067578e-53
PSMB5	1.593755686736868e-57	0.3655477116707595	0.748	0.472	5.892752276140896e-53
SEMA5A	1.611189648657941e-57	-0.639853	0.237	0.357	5.957212606947872e-53
MAN1A1	1.88295467084059e-57	-0.560341	0.337	0.36	6.962036599965998e-53
PABPC1	1.8894143453851303e-57	0.5463198657932455	0.884	0.658	6.985920600626981e-53
PSMB3	2.0650232285723654e-57	0.3540576620109763	0.763	0.49	7.635216885323464e-53
MIR4435-2HG	2.1490015292525765e-57	0.261418	0.636	0.356	7.945718254258476e-53
NDFIP1	3.164799743577538e-57	-0.285886	0.614	0.494	1.1701530571903588e-52
EMP3	3.290808056968244e-57	0.5317670172190205	0.833	0.591	1.2167433709834386e-52
KIAA1217	4.1592559795196045e-57	-0.586233	0.52	0.5	1.5378433058675785e-52
TMEM179B	4.632291607498531e-57	0.3152914674416569	0.623	0.342	1.7127434989565068e-52
CMTM3	4.866048227188087e-57	-0.393678	0.559	0.462	1.799172671520523e-52
IGFBP3	5.473745836022011e-57	-1.45654	0.212	0.378	2.0238627854107786e-52
MPHOSPH8	5.511253739471706e-57	-0.286479	0.603	0.488	2.0377309576322685e-52
NPTN	5.996274300910885e-57	-0.376104	0.507	0.445	2.2170624600187905e-52
SPAG9	6.126354821294063e-57	-0.502498	0.461	0.459	2.2651584316252667e-52
RBM8A	6.390571493829043e-57	0.331376	0.71	0.431	2.3628499041283504e-52
DPYD	8.475421936072729e-57	-0.429603	0.283	0.289	3.1337025066435307e-52
CYP26A1	8.711833436547033e-57	-0.698423	0.005	0.12	3.2211132948289e-52
LUM	8.793757765711083e-57	-0.88384	0.947	0.95	3.2514039962940157e-52
GTF2I	9.025367346267399e-57	-0.338258	0.571	0.486	3.337039322608908e-52
HMOX1	9.159848288741939e-57	0.8831047587500109	0.297	0.077	3.386762306279444e-52
ADAMTS12	9.79846799639941e-57	0.2830615004114999	0.535	0.262	3.622885556988718e-52
BST2	1.0275633011738128e-56	0.8065496510209575	0.8	0.591	3.799312549760055e-52
SKIL	1.0584914864365112e-56	-0.753472	0.364	0.453	3.9136664219503564e-52
PARD3	1.1549149477163877e-56	-0.610184	0.15	0.287	4.2701825276865716e-52
MRPS15	1.2000005541922619e-56	0.3102141894321334	0.559	0.28	4.436882049070469e-52
LMO7	1.2642277734687446e-56	-0.466426	0.431	0.437	4.674355769623337e-52
KDELR2	1.4751597719545818e-56	0.47439394165645155	0.854	0.643	5.454255740824871e-52
CASC4	1.555570777025131e-56	-0.391715	0.485	0.445	5.751567390972719e-52
RORA	1.6022811552461452e-56	-0.430094	0.363	0.265	5.9242743434070974e-52
NDUFV2	1.7716418300044268e-56	0.33216021783287486	0.711	0.433	6.5504685022583676e-52
CILP2	1.942756678081621e-56	-0.656508	0.054	0.23	7.183148541538986e-52
GLUL	2.0065402359943516e-56	0.6588732045246114	0.642	0.363	7.418981868565516e-52
IL6ST	2.5287504414612453e-56	-0.41918	0.524	0.467	9.349801882258808e-52
TMEM158	2.5331400117809945e-56	0.9405672081056422	0.482	0.215	9.36603187955905e-52
HM13	3.0932944543139714e-56	0.47389178844913005	0.735	0.467	1.1437146915380477e-51
MXRA8	3.659382896470491e-56	-0.477712	0.809	0.765	1.3530202321409993e-51
SLC6A6	3.69171199414888e-56	-0.635702	0.272	0.268	1.364973592716607e-51
TTC3	4.3171005676237385e-56	-0.420869	0.718	0.655	1.596204763873201e-51
PLEC	4.429537528230826e-56	-0.525576	0.486	0.486	1.6377772056880655e-51
EMP2	5.101944988734124e-56	-0.381906	0.563	0.442	1.886393140134555e-51
DERL1	5.143561202444907e-56	0.2806835764318357	0.52	0.246	1.90178031899198e-51
VAMP2	5.471778986435974e-56	-0.402607	0.556	0.518	2.023135562444837e-51
FERMT2	6.7528660056846145e-56	-0.288076	0.582	0.466	2.4968046769418293e-51
ARL4A	7.016069426117295e-56	0.3246188629980792	0.375	0.13	2.5941215096126085e-51
RBMS3	8.368838935938062e-56	-0.788404	0.226	0.343	3.094294508173739e-51
COLEC12	1.0706190295937331e-55	-0.342662	0.497	0.406	3.958506800019869e-51
COL5A1	1.2041229554556585e-55	-0.437855	0.848	0.764	4.4521242155017516e-51
MSX2	1.3785430945539111e-55	0.34187959342650576	0.273	0.062	5.097025237803631e-51
C6orf48	1.6583445432021793e-55	-0.555137	0.202	0.182	6.131563114035738e-51
LUC7L3	1.9061597440977273e-55	-0.429287	0.553	0.456	7.047835037826937e-51
MRPL36	3.0311392256330284e-55	0.3155446564376535	0.525	0.253	1.120733417285556e-50
IL15RA	3.2304948190444165e-55	0.2643272191963939	0.302	0.081	1.1944431543934826e-50
MRPL18	3.310748248088311e-55	0.42854006565877856	0.591	0.312	1.2241160572481721e-50
ITM2B	4.6284382412908115e-55	-0.385726	0.94	0.899	1.7113187553348647e-50
RNF114	4.662121497854497e-55	0.3197439186831934	0.528	0.255	1.7237728026167217e-50
BASP1	4.815189802174848e-55	0.34473480308275706	0.664	0.391	1.7803682774561283e-50
IGLV2-11	5.1289295514665556e-55	0.3100483149032598	0.168	0.012	1.8963704123592443e-50
HACD3	5.5498911764882915e-55	0.31196988195814346	0.549	0.277	2.052016763594781e-50
TMEM208	5.592608125445718e-55	0.27865911011249767	0.651	0.375	2.0678109283022997e-50
SERPINH1	7.73470152180229e-55	0.8693074288663758	0.884	0.761	2.859828540671179e-50
EMC6	8.071911979517549e-55	0.25808118779393185	0.478	0.214	2.9845087353068184e-50
RBFOX2	9.066147363616578e-55	-0.368066	0.483	0.424	3.3521173262235936e-50
CITED2	1.0110197068089722e-54	0.7908347837478857	0.434	0.178	3.738144263955494e-50
MMP2	1.2191810469745443e-54	-0.297781	0.84	0.684	4.50780000308368e-50
HNRNPU	1.416477624071114e-54	-0.262267	0.743	0.586	5.237284367240537e-50
PHF14	1.6059550136242724e-54	-0.510024	0.434	0.427	5.937858067374385e-50
PSMD7	1.7740730537305867e-54	0.3155892161261802	0.658	0.383	6.559457708863471e-50
ASH1L	1.8063289454901303e-54	-0.474921	0.429	0.409	6.678720643055207e-50
LSM8	2.0016278572559388e-54	0.4214956759043662	0.593	0.316	7.400818839418108e-50
COX5A	2.0069538422842964e-54	0.32078689510547087	0.708	0.436	7.420511136461957e-50
ANPEP	2.3362399112021865e-54	0.33944480082611583	0.443	0.185	8.638013447678965e-50
ABHD2	2.3704927125694562e-54	-0.588629	0.364	0.435	8.764659755454308e-50
STK3	2.4039198612122083e-54	-0.295578	0.349	0.262	8.88825329484602e-50
RPLP0	2.852695160060392e-54	0.4615474890598197	0.967	0.884	1.0547555084807292e-49
PEAK1	3.809859143774185e-54	-0.587231	0.294	0.333	1.4086573198190673e-49
SF3B5	3.9644002089537964e-54	0.2812958441877724	0.728	0.46	1.4657973332585766e-49
PDE3A	4.0532958090469057e-54	-0.638006	0.096	0.238	1.4986655924370029e-49
UBC	4.4849577145793904e-54	1.0060948463812274	0.948	0.857	1.6582682653885839e-49
CSRNP3	4.5321662534199e-54	-0.494	0.028	0.178	1.675723150539474e-49
IGFBP7	4.8005485092893566e-54	-0.950896	0.951	0.955	1.7749548058246467e-49
ATXN1	5.1176153081881817e-54	-0.453599	0.36	0.324	1.892187084049498e-49
ARGLU1	5.387190600613227e-54	-0.390672	0.595	0.502	1.9918598526707343e-49
SAT2	7.219297024935487e-54	0.2652072802374813	0.623	0.357	2.669262881999647e-49
ALKBH7	8.811009141219926e-54	0.3036707540594116	0.664	0.393	3.2577825198746555e-49
RPL18	8.896306985503122e-54	0.4460389109725065	0.966	0.888	3.289320544819924e-49
MSRB3	1.5530265059789242e-53	-0.349547	0.515	0.459	5.7421602032064744e-49
IRF7	1.6867168336313655e-53	0.44794540672424354	0.43	0.175	6.2364668206686105e-49
LPP	1.9186601714871455e-53	-0.352959	0.66	0.565	7.094054118056572e-49
NFAT5	2.365159137053173e-53	-0.458359	0.346	0.331	8.744939393340402e-49
TUBA1C	2.8423067153824787e-53	0.36778684519737515	0.653	0.38	1.0509144849455176e-48
RIN2	2.8471985408194284e-53	-0.533018	0.487	0.429	1.0527231884825754e-48
FTX	3.199989445757078e-53	-0.720038	0.207	0.3	1.1831640976742221e-48
MIF	3.7813502472010223e-53	0.7243901810616302	0.879	0.692	1.398116440400106e-48
APOE	3.877208553035584e-53	-1.03102	0.481	0.445	1.433559090399377e-48
EML4	4.46328754885274e-53	-0.337261	0.528	0.444	1.6502559383128122e-48
DYNC1I1	5.448801946268611e-53	-0.396905	0.017	0.144	2.014640031613356e-48
WASF2	5.765934382931905e-53	-0.293609	0.615	0.533	2.1318965787452425e-48
RPL28	6.5042965818625805e-53	0.41461204144648267	0.98	0.961	2.4048986181778706e-48
DDIT4	6.940760139199145e-53	0.7807436937930762	0.467	0.209	2.5662766538674918e-48
RPL39	7.19492805904028e-53	0.38591700408712004	0.968	0.914	2.6602527005495532e-48
CCL11	7.504055081952104e-53	0.7978601463342346	0.162	0.011	2.774549326000971e-48
TNFSF10	8.086590681928679e-53	0.7456147099423962	0.694	0.446	2.98993603873631e-48
MYO1D	8.4321797193309e-53	-0.582989	0.293	0.388	3.1177141294254066e-48
SNRPC	9.397775881995808e-53	0.2798060806320293	0.592	0.322	3.47473365460913e-48
SAT1	9.471672628585096e-53	0.7648432520295443	0.885	0.711	3.502056237693053e-48
HSPA8	1.033323400321298e-52	1.2892283824272375	0.879	0.754	3.820609940347967e-48
PPP3CA	1.151492888615271e-52	-0.504408	0.388	0.386	4.2575298063661034e-48
AEBP1	1.450013131491136e-52	-0.600911	0.894	0.868	5.3612785523753265e-48
NBEAL1	1.759074434826777e-52	-0.420817	0.326	0.321	6.504001815328526e-48
ADRM1	1.8901231830653997e-52	0.2675040362900182	0.603	0.336	6.988541457066008e-48
PDIA6	2.0639017542370884e-52	0.49267451117194017	0.817	0.584	7.631070346116211e-48
FAAP20	2.1141044074184404e-52	0.3170910525579791	0.605	0.337	7.816689635988941e-48
CST6	2.2942157984450207e-52	-0.58902	0.013	0.139	8.48263349317062e-48
MT-ND5	2.5845104929194662e-52	-0.417428	0.88	0.813	9.555969096520434e-48
ENY2	3.0588779109037067e-52	0.29596147910646864	0.756	0.496	1.1309895187775365e-47
SNRPG	3.3534900063146015e-52	0.30675186449686986	0.742	0.48	1.2399193949347608e-47
PTEN	3.478537803087418e-52	-0.397642	0.515	0.436	1.286154567313542e-47
CYTOR	3.551739198745603e-52	0.7427460251246121	0.584	0.34	1.3132200513441992e-47
ILF2	4.501219753490997e-52	0.2956216838540686	0.661	0.394	1.664280991655761e-47
CCT2	4.9564666752107985e-52	0.41544939470066633	0.657	0.386	1.8326039884924406e-47
PRMT1	6.252693407870109e-52	0.2613342963848546	0.656	0.389	2.311870860625894e-47
UQCC2	7.056502453934985e-52	0.27208518620369604	0.562	0.296	2.6090712173179214e-47
ARPC3	8.064760546072923e-52	0.4589534026208215	0.845	0.636	2.9818645643050027e-47
KMT2E	8.871974188366765e-52	-0.287389	0.581	0.476	3.280323736406728e-47
NDUFS3	9.346252758542946e-52	0.3155146997010332	0.583	0.314	3.455683494943669e-47
ERRFI1	1.0887887088367573e-51	0.3230420682245092	0.556	0.293	4.0256873720530266e-47
SEC61G	1.1014279695776363e-51	0.44926767301346837	0.843	0.646	4.072419774716352e-47
AFF4	1.3443139706812408e-51	-0.282489	0.567	0.436	4.97046647519682e-47
EIF3I	1.767716319625653e-51	0.326463	0.706	0.441	6.535954320183889e-47
SLC7A7	2.1659310784703117e-51	0.25854339605270915	0.263	0.063	8.008313569536131e-47
QPRT	2.2743433647372543e-51	0.33482083067962054	0.271	0.067	8.409157156779524e-47
POMP	2.470961027927771e-51	0.4284005614992048	0.813	0.581	9.13613130466014e-47
HOOK3	2.6785846455420424e-51	-0.313452	0.519	0.427	9.903798868427148e-47
AURKAIP1	3.0036622271856446e-51	0.2637090560047539	0.708	0.446	1.1105740718796203e-46
PDLIM7	3.058805636708112e-51	-0.373717	0.622	0.538	1.1309627961164573e-46
FAT1	3.206994870302437e-51	-0.484644	0.462	0.448	1.1857542833456231e-46
OASL	3.515146653425854e-51	0.3373921939382805	0.182	0.021	1.2996903236376753e-46
SPRY1	3.9387873881388357e-51	-0.494804	0.493	0.452	1.456327248890453e-46
BCAT1	4.108658614409785e-51	0.33307507083782323	0.449	0.198	1.5191354360918738e-46
PALLD	4.352536968057888e-51	-0.354905	0.774	0.703	1.6093070185697236e-46
PHLDB1	5.5622243492221e-51	-0.497038	0.426	0.431	2.056576830881379e-46
VDAC2	5.953903559637463e-51	0.257981	0.696	0.436	2.2013963021403556e-46
IER3	6.719230559117921e-51	0.5784730701057792	0.652	0.384	2.4843683069282603e-46
SESN3	7.300870943462956e-51	-0.668585	0.193	0.36	2.6994240226359933e-46
BICC1	8.334751622974646e-51	-0.45462	0.498	0.429	3.0816910650786454e-46
P3H1	9.651765331956927e-51	0.3075698271235835	0.598	0.333	3.568643713837755e-46
DSC2	1.3618822381415299e-50	0.2851508483296217	0.223	0.042	5.0354233873044925e-46
ZFHX4	1.488876808453361e-50	-0.618644	0.223	0.315	5.5049731115754566e-46
SERP1	1.5514886185607978e-50	0.37877977241196925	0.816	0.577	5.736474018266694e-46
FAM114A1	1.6069604573077286e-50	0.3100734125901061	0.752	0.499	5.941575594849596e-46
GBP3	2.170092648657749e-50	0.33941479996016743	0.36	0.128	8.02370055914716e-46
C14orf2	2.1983534147531106e-50	-0.544706	0.2	0.187	8.128191915708151e-46
ERGIC3	2.206999575602739e-50	0.34903135152516684	0.74	0.482	8.160160230833568e-46
DRAP1	3.9487661983068646e-50	0.3133697292699589	0.789	0.541	1.46001681416198e-45
MRPS18C	5.050850580068071e-50	0.25331521516945976	0.549	0.291	1.8675014934743684e-45
ATOX1	5.147934989737932e-50	0.4049718423135371	0.8	0.561	1.9033974831057028e-45
SERTAD1	5.2131066750982805e-50	0.2931013641044744	0.591	0.332	1.9274940620508383e-45
PTTG1	5.702661221327415e-50	0.29363134408303027	0.208	0.036	2.1085019599735984e-45
CPXM1	5.720715585400513e-50	0.4808854880354151	0.547	0.283	2.1151773805459858e-45
LGMN	5.913925320161807e-50	0.28980847727363246	0.573	0.31	2.1866147478766266e-45
XAF1	6.59122523061474e-50	0.3460100158275514	0.58	0.316	2.437039616767494e-45
CCT7	7.297207280939784e-50	0.30307881591253627	0.638	0.375	2.698069420054676e-45
RALA	7.501470907197137e-50	0.3259512732572155	0.641	0.377	2.7735938532270695e-45
ZFAND2A	8.300543444633752e-50	1.1025413194939135	0.389	0.163	3.069042933218884e-45
IGLC2	9.185317819533651e-50	0.8625482240199966	0.253	0.066	3.3961794105943723e-45
CTTN	9.30014178205088e-50	-0.384639	0.564	0.489	3.4386344224954924e-45
VMP1	9.510074739777846e-50	-0.634076	0.711	0.654	3.516255034285461e-45
TPM3	1.0221938237331404e-49	0.25991058195056893	0.74	0.488	3.7794594438709136e-45
TBCA	1.1786004555236865e-49	0.29312651460349337	0.792	0.546	4.3577573242532786e-45
COX7A2	1.1919227880965012e-49	0.4242427462846359	0.827	0.606	4.4070153167080036e-45
TEAD1	1.2264518995550813e-49	-0.385587	0.434	0.405	4.5346832534149575e-45
GLRX	1.2985763299093473e-49	0.37096248327298725	0.464	0.211	4.801356122206821e-45
MEGF10	1.2994210564493039e-49	-0.71197	0.106	0.201	4.804479414115656e-45
ARID1B	1.477184560460045e-49	-0.524588	0.286	0.349	5.46174219384497e-45
SP100	1.5954728651679222e-49	0.2624971175236692	0.663	0.406	5.899101371671875e-45
PTMA	1.7921161671852534e-49	0.494798	0.972	0.937	6.626170316550756e-45
CKAP4	1.860196350288461e-49	0.3240721831901088	0.712	0.456	6.877889985556555e-45
SEC61A1	2.2181010897961224e-49	0.2826821970432174	0.658	0.398	8.201206969412183e-45
RER1	2.316554481171662e-49	0.25102733710036795	0.706	0.451	8.565228538684103e-45
PSMB6	2.3370806224584448e-49	0.350401	0.724	0.466	8.641121893477854e-45
HEBP1	2.4555577039543406e-49	0.28186645425116263	0.594	0.333	9.079179054600779e-45
CAPN2	2.9528816979740323e-49	-0.323595	0.574	0.498	1.0917984790089187e-44
HEG1	3.397737540251437e-49	-0.490564	0.383	0.409	1.2562794781325664e-44
HSPD1	3.464726857114038e-49	0.6845547760841666	0.755	0.508	1.2810481081493446e-44
OAS3	4.635140140428445e-49	0.37102001686638914	0.357	0.128	1.7137967155220133e-44
PSMB1	5.076991864750162e-49	0.38238718633453894	0.82	0.585	1.877166972072725e-44
YAP1	5.133309644301837e-49	-0.36716	0.399	0.363	1.8979899078841613e-44
FOSB	5.304336564891261e-49	-0.477587	0.683	0.515	1.9612254015028948e-44
CIRBP	5.8200229252732265e-49	-0.277913	0.797	0.718	2.1518952763905228e-44
LDHB	6.941994251312258e-49	0.3830701663158038	0.809	0.573	2.566732954480194e-44
LOXL1	7.438539975431015e-49	-0.327438	0.495	0.406	2.7503257705158636e-44
LRRC17	7.956114385761224e-49	-0.781997	0.272	0.38	2.9416937329913553e-44
HSP90B1	8.509797616448682e-49	0.5154742938190093	0.9	0.757	3.1464125707057356e-44
MSC	9.747909294985085e-49	0.360144	0.364	0.134	3.6041919827277854e-44
RPL8	1.0799250381502655e-48	0.3894070164413419	0.985	0.917	3.992914836056792e-44
ZRANB2	1.2186764924980038e-48	-0.268519	0.518	0.405	4.50593446336212e-44
WSB1	1.2602395626142556e-48	-0.389208	0.694	0.589	4.659609758809949e-44
LRRC59	1.4323298697256488e-48	0.2665804939318328	0.601	0.341	5.295896460323614e-44
UQCRH	1.453546097246098e-48	0.32085244868549245	0.805	0.567	5.374341339957723e-44
ATP2A2	1.4825843189116255e-48	-0.327091	0.449	0.359	5.481707260743844e-44
ANAPC5	1.516217961471633e-48	-0.284802	0.539	0.446	5.606064290745216e-44
CHCHD2	1.5651770325352564e-48	0.4153876875019926	0.892	0.699	5.787085560095857e-44
CRISPLD2	1.5703792444876898e-48	-0.547354	0.438	0.404	5.806320218568784e-44
TWIST2	1.637477795826128e-48	0.5339409405501209	0.326	0.113	6.054410402287526e-44
LSM7	1.920001351787496e-48	0.292158	0.734	0.481	7.099012998099088e-44
ANP32B	2.464706313312971e-48	0.2714003549925954	0.632	0.381	9.11300512284338e-44
ATP6V1F	2.6062377736879295e-48	0.26723509232854514	0.725	0.472	9.63630354443375e-44
PARP14	2.6675779487336982e-48	0.4372375970930339	0.557	0.296	9.863102707647975e-44
NFKBIZ	3.226904644593397e-48	0.6613790300983808	0.58	0.323	1.1931157232919625e-43
FNDC1	4.0631037659572683e-48	-0.736549	0.231	0.391	1.5022919864250404e-43
DNPH1	4.2213365551095105e-48	0.25517484504774024	0.583	0.327	1.5607969778861904e-43
MRPL12	4.222946131599893e-48	0.25388897115105186	0.477	0.228	1.5613921026977444e-43
SH3D19	4.3217314426992157e-48	-0.499405	0.305	0.35	1.597916983623608e-43
WWTR1	5.223177344370371e-48	-0.458684	0.466	0.464	1.931217591307501e-43
PDIA4	6.752464210670807e-48	0.2934546625020422	0.7	0.446	2.4966561172534244e-43
B3GNT2	6.956610015103887e-48	0.2891746781177855	0.43	0.189	2.572136986984511e-43
PCM1	9.451860423622038e-48	-0.367656	0.473	0.424	3.4947308730300123e-43
ITGAV	9.719872515634074e-48	-0.360178	0.619	0.55	3.593825663930543e-43
PGRMC1	2.038515533890519e-47	0.28193153149496086	0.681	0.425	7.537207335006804e-43
PSMA7	2.0739229761536612e-47	0.4422361417393077	0.858	0.657	7.668122812030547e-43
CCT6A	2.1165630014215568e-47	0.3459034674740944	0.634	0.375	7.825780041456064e-43
COLGALT1	2.687005425924061e-47	0.2687031910236814	0.44	0.198	9.934933861811622e-43
SYNPO2	2.9495419429854483e-47	-0.578041	0.061	0.22	1.0905636379994396e-42
CSNK2B	3.465868443966437e-47	0.31408504655830805	0.758	0.513	1.2814701984721503e-42
LDHA	3.6586176301515584e-47	0.540358	0.865	0.689	1.3527372825722372e-42
C5orf46	4.0889991364584683e-47	0.3129310429972492	0.142	0.01	1.511866540714154e-42
CXCL5	4.102490930520152e-47	0.7167779986456323	0.113	0.001	1.516854996650521e-42
PSMC5	4.3114030447585363e-47	0.2697982939925774	0.663	0.408	1.594098161769021e-42
NAMPT	5.082201741960264e-47	0.5345458834379592	0.475	0.227	1.8790932720723882e-42
MAFB	5.882487455797337e-47	0.5497351023689327	0.524	0.27	2.1749909119065073e-42
SLC44A1	6.096058185687269e-47	-0.397882	0.555	0.51	2.253956553576011e-42
PANX1	6.870779584437063e-47	0.26684938948470593	0.326	0.111	2.5404020435497596e-42
APOL6	7.152066004665188e-47	0.34087431921101374	0.422	0.185	2.6444048845649065e-42
CRIP2	7.222275505766271e-47	-0.633495	0.42	0.494	2.670364145502021e-42
SEMA3A	8.722058253851133e-47	-0.517963	0.085	0.232	3.2248938187789177e-42
FADS2	1.4054412004649052e-46	0.2604775225975986	0.256	0.066	5.1964782945989404e-42
SLC25A5	1.4318431788220414e-46	0.4286939369377447	0.732	0.486	5.294096969376616e-42
KCTD12	1.6586457598007581e-46	-0.566631	0.359	0.424	6.132676832287323e-42
THSD4	1.6729258162446745e-46	-0.535202	0.029	0.161	6.18547591298306e-42
C1QBP	1.6893781676801761e-46	0.2783661537812545	0.643	0.387	6.246306837180683e-42
HAS2	1.8638558790989125e-46	0.5188492801012043	0.38	0.151	6.891420727380319e-42
LIMCH1	2.1597214015846498e-46	-0.492875	0.067	0.227	7.985353910219084e-42
PCDH7	3.1323673016348432e-46	-0.410366	0.417	0.368	1.1581614861064668e-41
EEA1	3.40513566291767e-46	-0.385699	0.443	0.437	1.2590148600071794e-41
ELF2	4.1004230322151325e-46	-0.251393	0.433	0.34	1.5160904119312232e-41
SH3BGRL	4.4294306933901386e-46	-0.305516	0.751	0.637	1.6377377045740698e-41
PPDPF	4.752904160356029e-46	-0.274153	0.845	0.743	1.757338784250038e-41
TMEM256	5.124937602878246e-46	0.2580503940307527	0.557	0.309	1.8948944292882027e-41
CLEC2B	5.3325751189419845e-46	0.41742934753925276	0.609	0.355	1.9716663244776093e-41
FRY	5.950374203143088e-46	-0.454301	0.057	0.2	2.2000913578701252e-41
MRPL52	6.540348208736999e-46	0.3177077212112507	0.629	0.374	2.418228346698418e-41
DSEL	7.575761707180068e-46	0.34365783536202266	0.493	0.246	2.801062133612758e-41
RBX1	7.815232463596125e-46	0.251611	0.774	0.535	2.8896040510900314e-41
SDC2	9.10333106740529e-46	-0.474942	0.616	0.575	3.365865628862432e-41
YBX3	1.2993218497102604e-45	0.3871656110605548	0.759	0.517	4.804112607118716e-41
CYBA	1.3417535581007927e-45	0.3194874396107681	0.764	0.525	4.960999605721871e-41
SMYD3	1.3490557965089962e-45	0.25755911329739256	0.397	0.173	4.987998902012363e-41
HNRNPH1	1.386421528517376e-45	-0.444873	0.541	0.452	5.126154959540146e-41
GJB2	1.4294014852376194e-45	0.2970737464782166	0.336	0.128	5.285069051517573e-41
QKI	1.5370611568764742e-45	-0.287164	0.512	0.426	5.683129921435076e-41
EIF2AK2	1.747053962970308e-45	0.3572720401298993	0.607	0.353	6.459557322686416e-41
PTPRM	1.863283436783676e-45	-0.516782	0.148	0.292	6.889304179163964e-41
ADAMTS2	2.17901299987835e-45	0.27451568615010924	0.704	0.461	8.05668266575021e-41
FBLN1	2.390456456069578e-45	-0.541165	0.844	0.769	8.838473700671657e-41
HMCN1	2.4343536203298866e-45	-0.656422	0.313	0.406	9.000779075807723e-41
LINC02544	2.4611803532558224e-45	-0.274423	0.022	0.148	9.099968238128078e-41
SLC2A5	2.4945623251800672e-45	0.25379700112923603	0.146	0.012	9.22339474112078e-41
TP53RK	2.592579657239648e-45	0.25766108803861076	0.412	0.18	9.585804024677875e-41
HOPX	2.7437296888033343e-45	-0.804191	0.155	0.342	1.0144666151381448e-40
PDGFC	2.8441790574505207e-45	-0.522098	0.235	0.324	1.0516067647017555e-40
GSTP1	2.9361788546699204e-45	0.46661490906361447	0.894	0.731	1.0856227697256564e-40
SEP15	2.95336317479894e-45	-0.349331	0.181	0.148	1.09197650025016e-40
EEF1B2	3.866758276197132e-45	0.43699151561742156	0.873	0.677	1.4296952050411275e-40
AIM2	4.171656830708389e-45	0.25173471135301556	0.155	0.016	1.5424283965861197e-40
UBL3	4.2909840574686524e-45	-0.279901	0.399	0.319	1.5865484454084594e-40
EIF4A3	4.3007437342661216e-45	0.44236614160865073	0.57	0.318	1.5901569883075558e-40
CACNA2D1	4.377655377319377e-45	-0.500581	0.171	0.254	1.6185942992100666e-40
COL4A1	4.667573648805217e-45	-0.699669	0.538	0.516	1.725788680909241e-40
TGIF1	5.842330992860748e-45	0.2980431325531703	0.436	0.2	2.1601434613003333e-40
APBB2	6.310608330886661e-45	-0.451943	0.363	0.357	2.333284324262034e-40
IL24	7.111373409166478e-45	0.9069508328232155	0.108	0.001	2.6293592043052134e-40
MAP1B	8.799705199611021e-45	-0.32824	0.651	0.55	3.253603000504179e-40
MAP4K4	1.0610654242751017e-44	-0.289861	0.604	0.493	3.923183299714761e-40
PODNL1	1.1200416914779604e-44	-0.419006	0.349	0.369	4.141242150070611e-40
CHN1	1.1737265585962851e-44	0.2519993913526908	0.591	0.346	4.339736577753904e-40
SAA1	1.2568417688688133e-44	0.4122953842637317	0.132	0.008	4.64704675621555e-40
PABPN1	1.3202232748085746e-44	-0.25551	0.436	0.364	4.8813935362772235e-40
NORAD	1.742853301047538e-44	-0.473378	0.511	0.507	6.444025795293167e-40
ZFHX3	1.7832555660225124e-44	-0.519345	0.318	0.396	6.5934091298116375e-40
STIP1	2.0995799066641678e-44	0.2827511161835964	0.471	0.233	7.762986746900095e-40
PRRC2B	2.341707053605624e-44	-0.513285	0.326	0.385	8.658227660001434e-40
MT-ND6	2.47598993740067e-44	-0.539562	0.364	0.349	9.154725194545239e-40
RAB6A	2.6519800084388387e-44	-0.260329	0.518	0.407	9.805430883201762e-40
RPL14	3.88729758565392e-44	0.3785718242778877	0.965	0.877	1.4372894093196804e-39
BICD1	4.364718320860632e-44	-0.452598	0.222	0.248	1.61381095195501e-39
ATP5MC2	4.519252572718549e-44	0.6195278950597554	0.658	0.51	1.6709484462369563e-39
APOD	4.570584056135797e-44	-0.896513	0.394	0.524	1.6899277489156496e-39
MDH2	4.740718295326365e-44	0.28160883449180685	0.687	0.441	1.7528331825139702e-39
TREM1	4.813482520014023e-44	0.3088032391059091	0.134	0.009	1.7797370269499848e-39
KLF6	4.882941315068364e-44	0.7246535535451155	0.814	0.613	1.805418721833377e-39
UBE2D2	5.343176560268666e-44	0.25710753742585957	0.692	0.452	1.975586101393737e-39
TMBIM6	5.898324099290678e-44	0.3518837909251953	0.869	0.671	2.180846352471735e-39
COX8A	6.338553965438231e-44	0.34448708242675474	0.802	0.575	2.3436169431811313e-39
NRP2	6.802510505921359e-44	-0.410216	0.496	0.435	2.515160234459363e-39
G0S2	8.926163143913256e-44	0.7554672686569563	0.28	0.087	3.300359560830487e-39
IFITM1	9.70279144795749e-44	1.0864984336577983	0.783	0.593	3.587510109967802e-39
NDUFS5	1.170855200332194e-43	0.39583164709406526	0.85	0.643	4.329120017708254e-39
GRAMD1A	1.1748226336613415e-43	0.304145	0.386	0.162	4.343789205699444e-39
MYO6	1.1832839360522802e-43	-0.535199	0.292	0.337	4.375074025159701e-39
JUN	1.2882736857279713e-43	0.5776815662747512	0.869	0.686	4.763263125610601e-39
PRICKLE1	1.3316275770542624e-43	-0.495431	0.279	0.326	4.92355980340043e-39
RAN	1.37764247107007e-43	0.4181774738722257	0.818	0.608	5.093695272534477e-39
SMS	1.4824621925971742e-43	0.3723397236481517	0.361	0.143	5.481255710908792e-39
ZNF638	1.6342927013799021e-43	-0.452547	0.392	0.398	6.042633834082051e-39
TXNIP	1.7409641950717757e-43	-0.555675	0.417	0.432	6.437041014858383e-39
MIR99AHG	1.7660990572407064e-43	-0.72558	0.169	0.331	6.529974654241788e-39
MRPL17	1.886445929390894e-43	0.2716597059221397	0.494	0.255	6.974945179329891e-39
MAGI2	2.3203915414992126e-43	-0.515145	0.097	0.231	8.579415685539189e-39
ATP5MPL	2.5372618437065804e-43	0.5803105408484914	0.573	0.375	9.38127194092071e-39
SENP6	2.8686471413346926e-43	-0.259564	0.457	0.385	1.0606535940370893e-38
MYOF	2.9136710973262985e-43	-0.392773	0.455	0.424	1.0773007515254256e-38
COL6A2	3.4633875288933635e-43	0.5603188755289121	0.935	0.903	1.2805529049330322e-38
KANK2	3.5466830264658357e-43	-0.425166	0.395	0.415	1.311350582205478e-38
TCF12	3.635019932793303e-43	-0.314427	0.513	0.439	1.3440122699509958e-38
ITGA8	3.729398307758087e-43	-0.435747	0.03	0.147	1.3789077303104751e-38
PGD	3.763825130718484e-43	0.27141869718212314	0.442	0.209	1.3916367038318523e-38
MARVELD1	3.8399555680511e-43	-0.425589	0.335	0.373	1.4197851717312137e-38
ABI2	3.898672659003463e-43	-0.294643	0.41	0.351	1.4414952289399405e-38
GBP4	3.908155946867478e-43	0.327121	0.327	0.12	1.4450015797947815e-38
PKM	4.166973188009951e-43	0.35233663142224003	0.898	0.721	1.5406966665347995e-38
COX5B	4.322739590316708e-43	0.25802906422872063	0.839	0.624	1.5982897361236995e-38
CCT4	4.9119166631927085e-43	0.35291694731499956	0.676	0.432	1.816132067048872e-38
SLC39A14	7.153260294443947e-43	0.32583915877087744	0.461	0.226	2.644846461267705e-38
MITF	8.980514719049865e-43	-0.495502	0.283	0.33	3.3204555122214973e-38
FKBP1A	1.0951039187421256e-42	0.2565258714244012	0.792	0.566	4.0490372291571353e-38
SELENOM	1.304122038112909e-42	0.6782263543138409	0.675	0.532	4.821860823718669e-38
ITGB1	1.436947105082983e-42	-0.302096	0.89	0.814	5.312968226333822e-38
CSRP2	1.466437383481134e-42	0.268383	0.408	0.184	5.422005581683145e-38
PLOD2	1.4992304629601232e-42	0.4182049884916281	0.706	0.466	5.54325471374876e-38
P4HA2	1.5771693285775734e-42	0.35343736244522017	0.629	0.384	5.83142587548272e-38
TNFRSF12A	1.65122756335913e-42	0.37150233957642587	0.697	0.456	6.105248792764047e-38
ARIH1	1.8219373737144074e-42	-0.443716	0.27	0.288	6.73643124557165e-38
CYB5A	1.8279499398670914e-42	0.27586462753910834	0.593	0.351	6.758662107664583e-38
IFI44L	2.2239761004561133e-42	0.45330973777269623	0.415	0.188	8.222929233826434e-38
C4orf48	2.3215341871771125e-42	0.3101108698000896	0.712	0.473	8.583640503668655e-38
DYNC1H1	2.4097964281769313e-42	-0.28185	0.603	0.512	8.909981313541385e-38
LGALS1	2.5369101619087736e-42	0.5515052311677318	0.981	0.947	9.379971632641499e-38
ELOC	2.6509042042204773e-42	0.4907914280840724	0.543	0.318	9.801453204684792e-38
AKT3	2.6939429138844352e-42	-0.451094	0.274	0.306	9.96058452979631e-38
MATN3	2.747394027873667e-42	-0.700751	0.092	0.191	1.0158214678660095e-37
TMEM50A	2.8148473002444758e-42	0.29604699154096403	0.802	0.581	1.0407616407923924e-37
MYL9	2.8317251085432657e-42	-0.446137	0.854	0.817	1.0470020416327871e-37
MINOS1	3.031685228242237e-42	-0.270623	0.339	0.239	1.1209352962902848e-37
CRABP2	3.060414149213889e-42	0.3709701083612418	0.533	0.294	1.1315575275303434e-37
NUFIP2	3.2248061129180564e-42	-0.309923	0.38	0.325	1.1923398121903222e-37
ADAMTSL1	3.310640061818916e-42	-0.498133	0.059	0.182	1.224076056456926e-37
NFIX	3.970022857509256e-42	-0.552439	0.188	0.357	1.4678762513354724e-37
IGKC	4.500799052642822e-42	1.8629503873270774	0.293	0.133	1.664125441724157e-37
CXCL2	4.712877745063875e-42	1.0933061685809187	0.365	0.155	1.7425394174599172e-37
TXN	5.151115583561018e-42	0.40208722417002196	0.852	0.649	1.904573475865851e-37
RASAL2	5.977852672825904e-42	-0.35415	0.418	0.341	2.21025124725065e-37
YWHAZ	6.20149471471319e-42	0.2917295743104582	0.841	0.63	2.292940655818055e-37
RPL19	7.025520127410853e-42	0.38281449188494854	0.977	0.914	2.597615811908889e-37
P4HB	1.0841312686298322e-41	0.43557591027285136	0.881	0.697	4.008466952631941e-37
PMAIP1	1.1117776796363445e-41	0.3618421802544367	0.388	0.171	4.11068679268742e-37
ANKRD11	1.213607013550665e-41	-0.298115	0.489	0.429	4.487190571902229e-37
FLNB	1.2186052124129343e-41	-0.525924	0.243	0.343	4.505670912375584e-37
FAM155A	1.3470566614725284e-41	-0.557391	0.103	0.191	4.980607300128526e-37
DCBLD1	1.3488167059369244e-41	0.2893841518832882	0.363	0.149	4.987114888531184e-37
RPN2	1.472363673266979e-41	0.3204822874808766	0.739	0.506	5.443917445537329e-37
MFAP5	1.4920568462934557e-41	-0.794279	0.309	0.37	5.516730983485423e-37
PCBP2	1.6526231618045236e-41	0.5079937725158312	0.841	0.663	6.110408878456045e-37
SEC13	1.8328994783745544e-41	0.39484210516164886	0.682	0.443	6.776962531342078e-37
NCKAP1	2.0269473028996368e-41	-0.377504	0.399	0.387	7.494434957741117e-37
ADRA2A	2.2554107807127024e-41	-0.627411	0.072	0.191	8.339155820607146e-37
SEC24D	2.8599209420743153e-41	-0.275206	0.528	0.438	1.0574271691225573e-36
ADK	3.1733839256852405e-41	-0.496084	0.198	0.277	1.1733269726828608e-36
NDUFC2	3.6405456420486405e-41	0.2912411181935899	0.831	0.62	1.3460553456910644e-36
RAB32	4.4944485420757474e-41	0.28816064070789127	0.491	0.258	1.6617774039470868e-36
CAPNS1	4.849999045757839e-41	-0.263427	0.518	0.441	1.7932386471785034e-36
USP18	5.402727421710531e-41	0.27455961707568055	0.265	0.081	1.997604436903252e-36
CYTH3	5.505929675634175e-41	-0.503268	0.259	0.349	2.0357624382689802e-36
APEX1	5.830160056404856e-41	0.27513958361916835	0.629	0.389	2.1556433792551314e-36
CALU	6.351438810405287e-41	0.42525190050938244	0.877	0.711	2.3483809857592508e-36
RPLP1	6.585339404180945e-41	0.3457668837003087	0.992	0.963	2.434863391301863e-36
DLX5	7.298961201214587e-41	-0.407537	0.036	0.16	2.6987179145370813e-36
PHF20L1	7.420240069485207e-41	-0.289348	0.445	0.369	2.7435595632914606e-36
RPL17	7.612173583624084e-41	-0.258283	0.875	0.779	2.814525060809169e-36
TIMP2	7.78506233471285e-41	-0.278859	0.86	0.799	2.8784489476367292e-36
EIF1	7.913150006234246e-41	0.38418146818417487	0.964	0.904	2.92580808330505e-36
EBF1	9.094971103450841e-41	-0.483046	0.321	0.314	3.362774615789914e-36
RGS3	9.9383930904052765e-41	0.2583427469393864	0.543	0.313	3.674621461246447e-36
PTN	1.000613275554661e-40	-0.690777	0.342	0.413	3.6996675250358034e-36
ROMO1	1.3544039966983532e-40	0.2819980341734616	0.731	0.5	5.007773337392491e-36
KIDINS220	1.3802312053092896e-40	-0.427425	0.335	0.375	5.1032668585105674e-36
CAV1	1.689991488620672e-40	0.5267935674716946	0.691	0.455	6.248574530026072e-36
STEAP2	1.8702795588350278e-40	0.2937072361096499	0.334	0.131	6.915171640836631e-36
IL4I1	1.956302830394685e-40	0.2752143903074459	0.219	0.054	7.233234085101308e-36
RNF180	2.0079938526628676e-40	-0.466836	0.106	0.232	7.424356470835687e-36
NDUFB11	2.0133568015790766e-40	0.26747317699357054	0.794	0.575	7.444185438158478e-36
H3F3B	2.5127796436711226e-40	0.4183644615517621	0.945	0.871	9.290751454509609e-36
LTBP4	2.5278042204918485e-40	-0.510359	0.348	0.364	9.34630332484656e-36
TENM4	2.6860856768802184e-40	-0.425099	0.22	0.275	9.93153318169692e-36
NME1	2.7618307376906503e-40	0.33942331682081006	0.645	0.407	1.021159296953741e-35
HSPA4	2.8854959706710043e-40	0.27962628116749355	0.493	0.262	1.0668832801958972e-35
RPS13	2.907921717483652e-40	0.4263057200539877	0.959	0.904	1.0751749758224055e-35
UBE2H	3.1908312449441776e-40	-0.346476	0.422	0.384	1.1797779445056602e-35
SVIL	4.100061943794993e-40	-0.360322	0.548	0.485	1.5159569030987605e-35
RBM3	4.167020019787272e-40	-0.256781	0.784	0.679	1.540713982116146e-35
SLC20A1	4.535677960624501e-40	-0.503927	0.434	0.433	1.677021569161303e-35
STAG1	4.622512293409776e-40	-0.324628	0.267	0.241	1.7091276953653307e-35
CALR	4.636294615422854e-40	0.4413257840592917	0.887	0.711	1.714223571106446e-35
BACE2	4.837655498597414e-40	-0.254238	0.442	0.373	1.7886747440514077e-35
MYLK	5.005260712889332e-40	-0.322871	0.548	0.47	1.8506450959837016e-35
ANKRD28	5.199591053181221e-40	0.3477321205046985	0.498	0.267	1.9224967960032247e-35
MKLN1	5.8185852586185565e-40	-0.314349	0.372	0.297	2.151363713521625e-35
IFIT1	6.0644726507152466e-40	0.5249264138474983	0.34	0.135	2.2422781178754553e-35
PDE1A	6.248633640687213e-40	-0.476712	0.046	0.182	2.3103698023076902e-35
STMN2	6.696849036168566e-40	-0.526547	0.016	0.119	2.4760929626329656e-35
BPTF	6.72546385595117e-40	-0.258292	0.484	0.425	2.4866730060993854e-35
LIMA1	6.838606980145909e-40	-0.282724	0.666	0.562	2.5285065448391484e-35
RPS3	7.156123264897744e-40	0.33846843426673257	0.975	0.909	2.645905015963292e-35
PELO	7.829005874228145e-40	0.251105	0.407	0.189	2.8946966319371146e-35
NINJ2	8.113277846328465e-40	-0.439056	0.077	0.201	2.9998033509014865e-35
RABGAP1L	9.870281472209556e-40	-0.479573	0.182	0.28	3.649437871534761e-35
HIPK3	1.0211806318118735e-39	-0.4885	0.297	0.344	3.775713268061221e-35
PICALM	1.060102890173666e-39	-0.304439	0.389	0.36	3.919624426128113e-35
RBBP6	1.3478896981811045e-39	-0.251097	0.432	0.346	4.983687370054816e-35
ZCCHC24	1.5171275200255886e-39	-0.4545	0.306	0.353	5.609427292542611e-35
DDAH2	2.0899936969640556e-39	-0.355623	0.52	0.488	7.727542695154899e-35
PARD3B	2.3442500853312268e-39	-0.512999	0.077	0.206	8.667630265503678e-35
FKBP11	2.3549701755036044e-39	0.26374351776697913	0.583	0.349	8.707266726907027e-35
CFL2	2.5796817679649755e-39	0.27232683428367277	0.335	0.133	9.538115368873701e-35
PPIC	2.6589536983669173e-39	-0.256909	0.774	0.687	9.83121540434184e-35
ABL2	3.116845582851707e-39	0.31431067561121895	0.496	0.27	1.1524224858035902e-34
MYH10	4.508274458909325e-39	-0.427478	0.329	0.348	1.6668893984371337e-34
TRPS1	5.062949104964344e-39	-0.405728	0.358	0.344	1.8719748020695165e-34
IGFBP2	5.926919119428364e-39	-1.11312	0.301	0.357	2.191419075217443e-34
SSR2	5.955352597770603e-39	0.2625164415871959	0.859	0.663	2.2019320694997025e-34
CLDN11	6.379627461771095e-39	-0.485841	0.049	0.174	2.358803457715245e-34
FGD5-AS1	6.832442438532048e-39	-0.31516	0.38	0.331	2.5262272672228396e-34
PPIB	6.890078617009181e-39	0.4811573235557449	0.934	0.851	2.5475376678529743e-34
NOTCH2	7.908217155632035e-39	-0.356831	0.392	0.359	2.9239842111233884e-34
CST3	1.0127281710382264e-38	-0.340281	0.96	0.901	3.7444611395967384e-34
PREX2	1.1588785377190095e-38	-0.41784	0.013	0.104	4.2848375053622655e-34
COTL1	1.1783852136890824e-38	0.38618546268791587	0.441	0.221	4.356961489094014e-34
SEPT7	1.4761628178464106e-38	-0.305306	0.347	0.278	5.457964402705318e-34
NAV3	1.5453211848068624e-38	-0.438879	0.065	0.203	5.713670548704893e-34
CNTN4	1.6701045450219726e-38	-0.558929	0.103	0.21	6.175044544764241e-34
AP2M1	1.7497160184164576e-38	0.2793805853195075	0.807	0.597	6.4694000064930105e-34
ALDOA	1.8547512015448275e-38	0.4840180808450676	0.732	0.51	6.857757092591845e-34
SLC3A2	2.4046918841818923e-38	0.2894687649089439	0.605	0.375	8.891107772574128e-34
CDC42BPA	2.651331203549701e-38	-0.354422	0.33	0.343	9.803031992004665e-34
HSPA1A	3.60126528653686e-38	1.5979843612401972	0.742	0.629	1.3315318270441386e-33
FOS	3.8735800118533005e-38	0.2804060532185675	0.868	0.68	1.4322174735826393e-33
SLC40A1	4.765688984732858e-38	-0.53046	0.169	0.353	1.762065845215127e-33
PDIA3	4.849272329359953e-38	0.3848887008126174	0.876	0.696	1.7929699510575492e-33
PMEPA1	5.039167618789615e-38	-0.259332	0.675	0.575	1.863181835371272e-33
APCDD1	5.687303356145884e-38	0.2583243292852524	0.324	0.129	2.102823542901379e-33
UQCR10	6.497955090359566e-38	0.2790715381707656	0.795	0.584	2.402553915109546e-33
TTC28	6.572947255620451e-38	-0.43782	0.191	0.257	2.4302815182931056e-33
IER5	6.875546660936497e-38	0.35952288539023103	0.403	0.19	2.5421646224146602e-33
HSP90AB1	7.532945669233662e-38	0.6239208372120602	0.919	0.798	2.785231331742454e-33
RBM6	7.644582390623088e-38	-0.270319	0.385	0.31	2.8265078931089807e-33
NIPBL	9.587455644012175e-38	-0.257466	0.434	0.353	3.5448658498170615e-33
SERPINE2	1.0341785441370561e-37	-0.712852	0.366	0.496	3.8237717490923514e-33
DBI	1.1529974052692981e-37	0.31690596997349907	0.785	0.573	4.263092606242703e-33
LAMA4	1.2055041047096081e-37	0.2559833152564597	0.74	0.524	4.457230876753305e-33
MED13L	1.2513909225100728e-37	-0.481582	0.306	0.348	4.626892796888743e-33
RPL36AL	1.4335982593177602e-37	0.2991509510330337	0.85	0.658	5.3005862040014866e-33
EIF4G3	1.6495427957425654e-37	-0.267553	0.349	0.322	6.099019532978561e-33
S100A1	1.727474177736857e-37	-0.456914	0.027	0.139	6.387163024764256e-33
MEIS2	2.342889095362524e-37	-0.397726	0.291	0.282	8.662598141193396e-33
EPHX1	2.430709666401625e-37	-0.473281	0.316	0.374	8.987305920553367e-33
XIRP1	2.6154908378993524e-37	0.280326	0.113	0.007	9.670515824049066e-33
PLSCR4	2.74079096340975e-37	-0.44082	0.261	0.34	1.0133800508111209e-32
SUGCT	2.936503558592391e-37	-0.62094	0.297	0.338	1.0857428257539507e-32
TIA1	2.9773481787018036e-37	-0.285508	0.348	0.297	1.1008447155932048e-32
ID2	3.094091522228285e-37	-0.639248	0.384	0.435	1.144009399428686e-32
CCDC102B	3.296991912373388e-37	-0.773501	0.147	0.193	1.2190297896809366e-32
PLAU	4.9203703934817304e-37	0.6277099759213391	0.641	0.415	1.819257749285935e-32
MAT2A	4.997109293131058e-37	-0.293575	0.395	0.293	1.8476311900422775e-32
FNDC3A	5.1621876062738545e-37	-0.274639	0.42	0.365	1.908667245543695e-32
CLU	5.467186752646455e-37	-0.763834	0.288	0.459	2.0214376299235004e-32
CTD-3252C9.4	7.740613805739596e-37	0.3038927969067903	0.102	0.004	2.8620145485341585e-32
PLXNC1	9.334553560834116e-37	-0.504775	0.226	0.279	3.451357833582806e-32
YWHAB	9.388936226701512e-37	0.35520930786021165	0.841	0.65	3.4714652804606174e-32
CUX1	1.0604381120142065e-36	-0.273399	0.401	0.357	3.920863875361327e-32
TMSB10	1.072136950859938e-36	0.3543446859283339	0.985	0.975	3.964119162109535e-32
MXRA7	1.2497705890811553e-36	-0.266937	0.509	0.455	4.6209017760686634e-32
CDKN2A	1.2612821698323092e-36	-0.553933	0.248	0.31	4.66346469473798e-32
PLCL1	1.3923797851404803e-36	-0.397212	0.015	0.109	5.148185017578412e-32
LINC01578	1.5044635089291553e-36	-0.494864	0.163	0.278	5.562603377914659e-32
MED13	1.5532176773246525e-36	-0.460373	0.283	0.297	5.74286704014017e-32
KCNT2	1.8667061518384993e-36	-0.395723	0.031	0.132	6.901959325807667e-32
TNFRSF19	1.8875009994509678e-36	-0.300004	0.232	0.205	6.978846195370008e-32
SYNE2	2.3329999430557316e-36	-0.531916	0.129	0.259	8.626033989454262e-32
NR2F1-AS1	2.501610683709691e-36	-0.429424	0.133	0.252	9.249455341948211e-32
WBP5	2.6804837758770172e-36	-0.39123	0.202	0.171	9.910820712927683e-32
SH3PXD2A	3.146223790372217e-36	-0.357913	0.451	0.443	1.1632847842522234e-31
VAMP5	3.351550478576117e-36	0.314212	0.647	0.422	1.2392022739487335e-31
SSBP2	3.516423323144484e-36	-0.390967	0.232	0.266	1.3001623594994415e-31
MIR100HG	3.772149737337383e-36	-0.403195	0.217	0.265	1.3947146438831241e-31
RPL29	4.531935187744848e-36	0.3439617486150297	0.961	0.863	1.67563771631678e-31
HIP1	4.881113767011861e-36	-0.408381	0.152	0.257	1.8047430042149655e-31
ZFP36L1	5.014183560394793e-36	0.45346707725774893	0.869	0.704	1.8539442296203708e-31
RPS21	6.061435456969632e-36	0.3503419566214596	0.933	0.803	2.2411551458599517e-31
PER3	6.222831516506683e-36	-0.421262	0.088	0.201	2.300829724913181e-31
DMD	7.385988945822837e-36	-0.383624	0.036	0.149	2.7308955528285357e-31
AQP1	9.664549579282635e-36	-0.455395	0.036	0.149	3.5733705614439614e-31
SMG1	9.684956474094814e-36	-0.286557	0.334	0.293	3.5809158067318166e-31
STC1	9.759378763657426e-36	0.7448584069509109	0.108	0.007	3.608432704074697e-31
SYNE1	1.046559674722995e-35	-0.427212	0.409	0.404	3.8695497413208017e-31
CXCL10	1.176325603707119e-35	1.4532347153520646	0.154	0.026	4.349346287146701e-31
HILPDA	1.2297364906297447e-35	0.5883787265818989	0.276	0.104	4.546827700454418e-31
FILIP1L	1.318231124366503e-35	0.2858882532958731	0.654	0.434	4.874027759232708e-31
SNRPA1	1.3927999318435522e-35	0.26141607835518926	0.401	0.195	5.149738467998349e-31
DUSP1	1.4026108447623172e-35	0.6369200041222163	0.804	0.636	5.186013337424191e-31
LDLRAD4	1.416762193850569e-35	-0.386246	0.063	0.201	5.238336535543093e-31
LIMD2	1.7822106962169798e-35	0.3051219903689368	0.413	0.206	6.589545828192661e-31
HMGA1	1.8133167333312214e-35	0.5045168679924905	0.215	0.059	6.704557289818858e-31
ADAMTSL2	2.1169670195250855e-35	-0.31405	0.026	0.139	7.8272738579920514e-31
MBTPS1	2.1534643873193143e-35	-0.336427	0.374	0.344	7.962219225674432e-31
USP47	2.1953540506294556e-35	-0.263072	0.384	0.332	8.11710206679735e-31
GXYLT2	2.7305846492335104e-35	-0.508679	0.251	0.359	1.0096063682075982e-30
CYGB	2.7795046414103134e-35	-0.486983	0.331	0.338	1.0276940461150493e-30
FAU	3.6603209267602116e-35	0.3234916104845129	0.955	0.865	1.3533670594603206e-30
ZNF704	4.805866008375148e-35	-0.376142	0.063	0.194	1.776920897936627e-30
ADD1	4.863871943915717e-35	-0.260546	0.449	0.413	1.7983680125433973e-30
MAPK10	4.961387425531563e-35	-0.363988	0.065	0.184	1.83442338671604e-30
RPS4X	7.533089770854157e-35	0.28068934864672546	0.987	0.938	2.785284611875616e-30
NOX4	7.667607398440482e-35	-0.269567	0.319	0.255	2.8350211594993837e-30
TG	8.006331830749711e-35	-0.648572	0.046	0.161	2.960261131101398e-30
NUPR1	9.266558981517571e-35	-0.250124	0.746	0.647	3.4262175178263066e-30
FKBP4	9.566585879949655e-35	0.29334857615106175	0.372	0.173	3.5371494632525854e-30
TM9SF3	1.0065153236728693e-34	-0.262619	0.511	0.435	3.721489757748067e-30
EMCN	1.0110382639072846e-34	-0.401468	0.015	0.103	3.738212876970794e-30
ROCK2	1.030479799472566e-34	-0.402135	0.329	0.361	3.8100960105698655e-30
VPS13C	1.0964495177648819e-34	-0.461276	0.319	0.35	4.054012446983874e-30
ESYT2	1.3393884312297694e-34	-0.438172	0.28	0.341	4.9522547856289494e-30
HAPLN3	1.463657155212106e-34	0.25354891611355884	0.419	0.215	5.4117259656812404e-30
LAMB2	1.4745155218670301e-34	-0.303907	0.466	0.412	5.451873690551157e-30
KCNQ1OT1	1.8303749425647867e-34	-0.66532	0.43	0.402	6.767628312639043e-30
PCSK7	2.07059392297928e-34	-0.421529	0.31	0.316	7.655813970823589e-30
AES	2.4475565720167793e-34	0.2793293564430311	0.282	0.114	9.04959566937484e-30
ANKRD17	2.5072438278736603e-34	-0.251227	0.359	0.296	9.270283329180072e-30
CENPX	2.571226559832082e-34	0.29867418398736634	0.326	0.139	9.50685308232314e-30
NFIB	2.589042207125866e-34	-0.52937	0.147	0.324	9.572724656627178e-30
KLF9	2.630037109816399e-34	-0.289282	0.443	0.36	9.724299209835154e-30
SMAD2	3.005641922234416e-34	-0.259061	0.385	0.335	1.111306044326953e-29
ID4	3.1472424924258014e-34	-0.750353	0.283	0.329	1.1636614391495158e-29
CHORDC1	4.595995403010442e-34	0.38912202167786925	0.44	0.234	1.6993233403090806e-29
TANC1	5.066610370261922e-34	-0.455115	0.249	0.292	1.873328518300643e-29
PPP1CB	5.584441179313519e-34	-0.274767	0.537	0.416	2.0647912816393805e-29
TNC	8.011973427173773e-34	-0.755384	0.343	0.336	2.962347054963231e-29
LHFPL6	8.407281053390939e-34	-0.410515	0.506	0.414	3.1085080966807656e-29
FIBIN	8.553741170188378e-34	-0.331455	0.365	0.3	3.162660260265451e-29
PTPN13	8.741924226775736e-34	-0.4561	0.236	0.292	3.2322390636080606e-29
TNRC6C	1.0971986977634276e-33	-0.447754	0.107	0.235	4.0567824651104974e-29
SELENOS	1.2262235307496018e-33	0.4445479676358767	0.563	0.355	4.533838882593578e-29
AK1	1.3979249794997472e-33	-0.310492	0.331	0.289	5.168687819202366e-29
SYNPO	1.5034097922332394e-33	-0.355417	0.076	0.217	5.55870736580318e-29
KMT2A	1.7524974024171657e-33	-0.316701	0.393	0.369	6.479683895697229e-29
HLA-DPB1	1.9927671756842295e-33	0.4455534516868208	0.407	0.207	7.36805735537487e-29
PSMB10	2.017983696826801e-33	0.3055199731380721	0.512	0.298	7.461292920647414e-29
STX7	2.1153092148369143e-33	-0.282959	0.346	0.324	7.821144290938007e-29
PHACTR2	2.1471161320632527e-33	-0.291587	0.409	0.372	7.938747186690671e-29
ADAMTS6	2.6663668517679734e-33	-0.425156	0.217	0.18	9.858624797726904e-29
HINT1	2.8160590698911522e-33	0.3018737495179482	0.833	0.65	1.0412096805015547e-28
NECTIN2	2.983392541639219e-33	0.2983783668308263	0.483	0.272	1.1030795583456848e-28
ARHGEF12	2.985592007597002e-33	-0.365385	0.328	0.35	1.1038927888889154e-28
RPS12	3.770253328262872e-33	0.3316941688224553	0.98	0.942	1.3940134655919144e-28
CCL2	3.8399759572055106e-33	0.3858654705746549	0.468	0.258	1.4197927104171656e-28
SPECC1	4.322330241205971e-33	-0.353109	0.267	0.271	1.5981383833834957e-28
STMP1	4.6489164659088206e-33	0.32269310779588634	0.518	0.305	1.7188903741051273e-28
GATA6	5.764392349454193e-33	-0.326632	0.058	0.168	2.131326427287193e-28
VCL	5.8074724419963017e-33	-0.251029	0.595	0.5	2.1472548607037126e-28
PROS1	6.740523814490621e-33	-0.445135	0.154	0.277	2.492241275169762e-28
MICU1	7.762880107892475e-33	-0.320063	0.342	0.323	2.8702472910921634e-28
SNHG14	8.03108922280055e-33	-0.399262	0.058	0.173	2.9694149292382754e-28
EFEMP1	9.983952657517051e-33	-0.285615	0.456	0.373	3.6914666555903547e-28
TNRC6B	1.0525109978596123e-32	-0.312294	0.451	0.403	3.8915541634861305e-28
SLC34A2	1.104825289457614e-32	-0.530222	0.044	0.159	4.084981025240582e-28
BOC	1.1280484814226043e-32	-0.424577	0.242	0.307	4.170846455211937e-28
TMEM66	1.2000482927387082e-32	-0.589694	0.022	0.102	4.4370585575721e-28
CBLB	1.4511363003803083e-32	-0.403232	0.315	0.307	5.365431357026152e-28
MT1E	1.566573182819473e-32	0.7603933072392317	0.647	0.453	5.792247686156719e-28
MT2A	1.778424964905826e-32	1.7297171080105502	0.819	0.661	6.575548465242802e-28
COL1A2	2.668429627968576e-32	-0.49628	0.965	0.968	9.866251706451011e-28
SGK1	2.87678413503209e-32	0.6190871538908913	0.384	0.194	1.0636621660867649e-27
SETBP1	3.3832633171670917e-32	-0.472393	0.113	0.235	1.2509277788893605e-27
RUFY3	3.4900720102286327e-32	-0.332635	0.322	0.31	1.2904192250619347e-27
UQCR11.1	3.95113274996706e-32	-0.826603	0.039	0.155	1.4608918229728207e-27
RHOA	4.4088107002278515e-32	0.3329180515957604	0.891	0.735	1.6301136683022458e-27
FGL2	4.5502581609888427e-32	-0.341317	0.059	0.189	1.6824124524440147e-27
SMAD9	4.564252399098496e-32	-0.334269	0.039	0.151	1.6875866820426778e-27
BAZ2B	6.137363966213325e-32	-0.363441	0.287	0.303	2.269228952867715e-27
MT-ND2	6.323949959276561e-32	-0.513228	0.922	0.928	2.3382172579429155e-27
ZNF521	6.345637787024151e-32	-0.348899	0.199	0.244	2.3462361153743096e-27
SH3BGRL3	6.451255368864127e-32	0.3337837860395667	0.888	0.731	2.385287160083822e-27
ATP5MF	9.142857184796758e-32	0.46055751458105165	0.595	0.43	3.3804800155067535e-27
CSRP1	9.508259170851202e-32	-0.422933	0.522	0.485	3.5155837458305236e-27
LMOD1	9.83448587909342e-32	-0.349511	0.078	0.196	3.636202808936001e-27
C1QB	1.2895355140309692e-31	0.5438124989567472	0.148	0.028	4.7679286095781056e-27
GNG5	1.3426863485869952e-31	0.26346288859956957	0.81	0.622	4.964448505265556e-27
SLC38A10	1.4567386337039972e-31	-0.29445	0.343	0.33	5.386145424257159e-27
CCNL2	1.7634098868294143e-31	-0.344537	0.366	0.334	6.520031715563076e-27
KLF12	1.926924817465153e-31	-0.344098	0.14	0.225	7.124611820095657e-27
NT5E	2.0033776581217863e-31	0.2557928685364309	0.532	0.326	7.407288553139493e-27
MDFIC	2.55143154710932e-31	-0.323874	0.338	0.329	9.433663002282e-27
PSMA2.1	2.5852045234334293e-31	-0.625163	0.027	0.111	9.558535204942762e-27
IFIH1	2.656570207532477e-31	0.26638305956843356	0.267	0.102	9.82240268533058e-27
TXNDC5	2.7612328600814093e-31	-0.340792	0.307	0.32	1.0209382376865002e-26
C9orf3	2.796093734999455e-31	-0.374091	0.151	0.131	1.0338276975786986e-26
SEPTIN11	2.840163102961707e-31	-0.416328	0.417	0.419	1.0501219056890614e-26
FKBP10	3.0731761445969e-31	0.2782941443520921	0.774	0.58	1.1362761477032579e-26
FAM20C	3.089389645101061e-31	-0.290461	0.447	0.406	1.1422709273796663e-26
RASGRF2	3.2511205161269924e-31	-0.43209	0.094	0.196	1.2020692996327942e-26
LITAF	4.461123271659889e-31	-0.299236	0.426	0.392	1.6494557184635274e-26
ARHGAP21	4.481919782518136e-31	-0.383216	0.345	0.354	1.6571450203882558e-26
PCGF5	4.6997012786993865e-31	-0.376591	0.225	0.268	1.737667550786311e-26
ARPC2	4.71081652583428e-31	0.3077760890917123	0.882	0.728	1.7417773022619669e-26
RPL7A	4.774641188555981e-31	0.328812	0.975	0.896	1.7653758330566886e-26
ARHGAP10	5.135960088292399e-31	-0.373554	0.226	0.238	1.8989698830452318e-26
PLK2	6.735272240938996e-31	0.4207730581914214	0.483	0.279	2.4902995583647845e-26
BHLHE40	6.873117187932432e-31	-0.250617	0.453	0.36	2.5412663490661373e-26
CAVIN1	7.075639775973148e-31	-0.266467	0.623	0.538	2.6161470507683116e-26
PTGER4	7.299851219463658e-31	0.30819311884459144	0.231	0.078	2.699046989884493e-26
ZSWIM6	8.300153540687883e-31	-0.437042	0.13	0.182	3.068898770133938e-26
CD63	8.481870377984083e-31	0.402289	0.954	0.903	3.1360867535558347e-26
PPIA	8.687464809377396e-31	0.3117286641892645	0.934	0.811	3.212103238619198e-26
FOXO1	9.834383610940397e-31	-0.46974	0.214	0.317	3.636164996309102e-26
SSR4	1.1355679471494618e-30	0.2986752625470208	0.853	0.687	4.19864892779042e-26
RPS28	1.142203740454293e-30	0.2907255644360607	0.969	0.939	4.223184109955703e-26
BAG3	1.1715656501834365e-30	0.7327560881905497	0.484	0.293	4.3317468349882385e-26
MEF2A	1.4126597612308475e-30	-0.39323	0.29	0.311	5.223168201174935e-26
PAG1	1.6454720782233227e-30	0.2538652003888351	0.292	0.124	6.083968462022913e-26
C15orf48	1.8105785951958864e-30	0.5119918238243643	0.15	0.031	6.69443329787727e-26
SGCD	1.8636354915809253e-30	-0.285309	0.288	0.27	6.890605866571313e-26
TNFSF9	2.0193027478600913e-30	0.2800542710936955	0.184	0.05	7.466169979937902e-26
MRPS24	2.173940829789307e-30	0.46813752847030043	0.424	0.248	8.037928824062984e-26
HSPH1	2.175770843884054e-30	1.0072214532675536	0.645	0.449	8.044695118176902e-26
HCG18	2.3913576737752724e-30	-0.26219	0.24	0.214	8.841805863016693e-26
FAM172A	2.4152687571764247e-30	-0.462626	0.177	0.246	8.930214702784113e-26
MEG3	2.509193833545789e-30	-0.660084	0.475	0.49	9.2774932801522e-26
ATP5MD	2.693937673496449e-30	0.46511005733422284	0.596	0.415	9.960565153985771e-26
IGHG3	3.027214687023772e-30	0.5809462861398778	0.204	0.063	1.1192823583801694e-25
SCG5	3.485447843849316e-30	0.32018170363739745	0.324	0.147	1.2887094857848462e-25
DLG2	4.3858701891522446e-30	-0.333579	0.02	0.104	1.621631643737151e-25
DOCK1	5.304922442444738e-30	-0.292601	0.295	0.301	1.9614420238695176e-25
AOPEP	6.185001179739391e-30	-0.304435	0.282	0.299	2.2868423361968427e-25
NAALADL2	7.34480023460417e-30	-0.420798	0.077	0.153	2.715666438742546e-25
PDS5B	7.856919791745567e-30	-0.258072	0.299	0.274	2.9050175238000063e-25
PSD3	8.438639071576026e-30	-0.276004	0.324	0.284	3.1201024103245195e-25
TFPI2	9.448189489524461e-30	0.38377415171360857	0.137	0.025	3.493373581856774e-25
TENT5A	9.461410702680416e-30	0.6193223659873361	0.468	0.282	3.498261993209057e-25
AKAP12	9.816644168098082e-30	-0.549212	0.299	0.383	3.629606014712585e-25
MYO1E	1.0240805007511603e-29	-0.290247	0.321	0.299	3.78643524347734e-25
TBC1D5	1.0647131873335253e-29	-0.326052	0.213	0.246	3.9366705388469763e-25
PTPRS	1.1600210270432428e-29	-0.394261	0.151	0.195	4.289061745389686e-25
STT3B	1.177164915048158e-29	-0.324845	0.322	0.306	4.35244955689906e-25
HES1	1.2015998454218316e-29	-0.401864	0.36	0.289	4.442795268462681e-25
OSBPL10	1.3793115661726468e-29	-0.330188	0.084	0.187	5.099866584766744e-25
RPSA	1.4414656922741317e-29	0.3214246834823302	0.929	0.808	5.329675250614375e-25
NSD3	1.5266163995100223e-29	-0.258945	0.391	0.362	5.644511475548357e-25
SLIT3	1.6472332514847323e-29	-0.493882	0.113	0.219	6.090480224039649e-25
HIVEP2	1.8278165418309256e-29	-0.386139	0.211	0.245	6.758168881765664e-25
HSD17B6	1.8394238382390348e-29	-0.308505	0.056	0.129	6.801085699505007e-25
FOXC2	2.0096265408230108e-29	-0.276667	0.044	0.15	7.430393172039e-25
NOTCH3	2.0973484805479e-29	-0.337588	0.484	0.421	7.754736271977806e-25
SIK3	2.1431600775434024e-29	-0.456614	0.112	0.2	7.924120070708976e-25
VPS13B	2.2226487408101374e-29	-0.408178	0.158	0.213	8.218021454271402e-25
EPDR1	2.3182428261823212e-29	-0.271297	0.305	0.301	8.571471025526515e-25
PLPP3	2.972421881232487e-29	0.2510490150668798	0.427	0.236	1.0990232663668998e-24
KMT2C	3.1296350345662917e-29	-0.381752	0.325	0.341	1.1571512576805408e-24
THBS1	3.1652334274288565e-29	-0.614357	0.466	0.503	1.1703134074575455e-24
ADAMTS9-AS2	3.50801989819583e-29	-0.312935	0.033	0.116	1.2970552771589262e-24
SORBS1	3.5442871742190074e-29	-0.360709	0.05	0.151	1.3104647397957359e-24
HEY1	3.938574458813515e-29	0.2760622200835451	0.299	0.132	1.456248520401709e-24
EDNRA	4.969014143512759e-29	-0.320491	0.473	0.403	1.8372432894224075e-24
CRIM1	5.631135448629155e-29	-0.46928	0.135	0.25	2.082056020776144e-24
ETV1	6.912850765923435e-29	-0.335267	0.382	0.358	2.5559574421925308e-24
FHL1	7.524198124522393e-29	-0.321509	0.408	0.381	2.7819970145609097e-24
CCND2	8.272102566653834e-29	-0.475868	0.271	0.358	3.0585272029945886e-24
NGFRAP1	8.813860627785551e-29	-0.295345	0.198	0.163	3.2588368285174295e-24
NDRG2	9.308357032232813e-29	-0.330319	0.058	0.172	3.4416719290977605e-24
NLGN4X	1.0188739407804236e-28	-0.337601	0.088	0.171	3.767184508641538e-24
INSIG1	1.0369448400418605e-28	0.2703437571747639	0.336	0.164	3.833999851570775e-24
RPL22	1.0803873675810926e-28	0.2530514262624286	0.931	0.82	3.994624252894332e-24
MBNL2	1.2823203386093787e-28	-0.285262	0.366	0.335	4.7412512199743165e-24
ROR1	1.9514155870645383e-28	-0.354109	0.075	0.187	7.215163991612424e-24
ANXA1	1.9628597071287488e-28	-0.324981	0.754	0.78	7.257477481137836e-24
CHD1	1.964897163297279e-28	-0.280401	0.332	0.275	7.265010771575359e-24
IL1B	2.028736355409197e-28	0.49075562324260535	0.201	0.065	7.501049800489966e-24
GPATCH8	2.305194816198648e-28	-0.251839	0.333	0.296	8.523227313412881e-24
PPFIA2	2.654563894365451e-28	-0.350147	0.065	0.153	9.814984543026817e-24
JPT1	3.219885001880875e-28	0.32259589895022034	0.396	0.213	1.1905202805954348e-23
SPIN1	3.268628565791883e-28	-0.259559	0.361	0.328	1.2085427259158907e-23
FGF1	4.3324663086979804e-28	-0.262661	0.152	0.177	1.6018860929779914e-23
HSPB1	4.579849481255399e-28	1.280844520819148	0.896	0.834	1.693353547199371e-23
PTGFRN	4.8907359910467465e-28	-0.368747	0.353	0.368	1.808300725329624e-23
CTNND1	5.929587922226198e-28	-0.258486	0.369	0.337	2.1924058383639143e-23
PRRC2A	5.977894658318283e-28	-0.255757	0.312	0.312	2.210266770966602e-23
RAPH1	6.170129078365324e-28	-0.385201	0.133	0.207	2.281343525434795e-23
TBC1D4	6.453806682985561e-28	-0.385429	0.135	0.227	2.3862304829670814e-23
PLTP	6.475679193300757e-28	0.46996205537794766	0.548	0.35	2.394317624931022e-23
CDO1	6.8609236037897e-28	-0.270351	0.048	0.158	2.5367578932652037e-23
PHIP	7.193279743239077e-28	-0.25523	0.356	0.319	2.659643252265216e-23
PPP1R10	7.366706613588384e-28	-0.265302	0.336	0.294	2.723766103308169e-23
DAAM1	8.299447690568192e-28	-0.2959	0.344	0.32	3.0686377891106835e-23
ERO1A	8.978716516702285e-28	0.31084896282299934	0.299	0.139	3.319790644885503e-23
CAMSAP2	9.781498148833399e-28	-0.317807	0.287	0.271	3.616611125549661e-23
INTS6	1.0511960156628595e-27	-0.379047	0.245	0.256	3.8866921483118567e-23
RPS15	1.2390133505959091e-27	0.25768927147686327	0.97	0.918	4.5811279624933143e-23
CERS6	1.4206111697684555e-27	-0.362736	0.14	0.235	5.2525677391018873e-23
LINC02802	1.4216786189254338e-27	0.2935624333986228	0.324	0.154	5.256514525614899e-23
CCDC18-AS1	1.4611165257440076e-27	-0.329867	0.107	0.194	5.402332242285894e-23
USP22	1.5510634895793969e-27	-0.255291	0.441	0.392	5.734902146370862e-23
CPXM2	1.5737868121862973e-27	-0.39386	0.209	0.286	5.818919359377616e-23
GAS1	1.637673960326569e-27	0.40426650053770463	0.453	0.263	6.055135700911456e-23
SCARF2	1.7653585476681438e-27	-0.41286	0.19	0.276	6.527236694148195e-23
UBR5	1.782328033552726e-27	-0.260027	0.282	0.251	6.589979671257849e-23
LINC00342	1.7934164969920426e-27	-0.337603	0.061	0.149	6.630978155978378e-23
SOX9	1.893733952674346e-27	-0.352706	0.048	0.142	7.001891916618127e-23
ANTXR2	1.9484918560486557e-27	-0.253192	0.39	0.34	7.204353788554299e-23
TBL1XR1	2.0175649184479738e-27	-0.317192	0.388	0.377	7.459744529469538e-23
ATP5L	2.278037457845935e-27	-0.317096	0.219	0.193	8.422815696639559e-23
AMOTL1	2.37480489645327e-27	-0.262303	0.283	0.282	8.78060362414632e-23
SLC43A3	2.4539412898919703e-27	0.25357459538013183	0.286	0.126	9.073202525246571e-23
TGFBR2	2.5106001746447322e-27	-0.293992	0.433	0.386	9.282693085731433e-23
HLA-DRB5	2.6060533036156117e-27	0.6554462883070409	0.225	0.082	9.635621484788363e-23
FBXO11	2.629182129618677e-27	-0.272849	0.258	0.219	9.721138006052096e-23
CTGF	3.331944362305407e-27	-0.754487	0.282	0.25	1.2319531085188012e-22
TTC14	3.635423429569812e-27	-0.347467	0.262	0.248	1.3441614588491423e-22
SERPINA1	3.843497840866688e-27	-0.53172	0.077	0.195	1.4210948916820493e-22
JAM3	3.9344929802357394e-27	-0.256402	0.281	0.283	1.4547394345123622e-22
SMC4	4.526379147666541e-27	-0.264127	0.396	0.366	1.6735834260582267e-22
MBD5	4.626462063882619e-27	-0.280744	0.18	0.183	1.7105880834999596e-22
MYC	4.773680881491201e-27	0.2680984763089218	0.339	0.171	1.7650207691225568e-22
ASXL1	5.06881810563014e-27	-0.278976	0.287	0.267	1.874144806375688e-22
MAP3K2	5.6331285454366756e-27	-0.327587	0.357	0.332	2.0827929483897564e-22
PLAGL1	6.19620266457471e-27	-0.373045	0.303	0.309	2.2909839731998533e-22
SPIDR	7.099626438410889e-27	-0.298485	0.213	0.241	2.625015879338042e-22
TMEM119	7.838716323693667e-27	-0.358483	0.357	0.35	2.8982869735224965e-22
FTO	8.062453488340469e-27	-0.278789	0.217	0.255	2.981011552779005e-22
COBLL1	9.670770303596452e-27	-0.377508	0.11	0.206	3.5756706120517525e-22
EXT1	1.0045952490636692e-26	-0.3083	0.258	0.215	3.7143904738880102e-22
SLK	1.1600320084182696e-26	-0.313389	0.263	0.299	4.28910234792571e-22
COPZ2	1.2008733677103354e-26	-0.28052	0.377	0.385	4.440109189772194e-22
REV3L	1.3156697546677925e-26	-0.377063	0.224	0.262	4.864557350908696e-22
TNS1	1.3311554801837386e-26	-0.301778	0.331	0.306	4.921814272431355e-22
GNAQ	1.522075308496816e-26	-0.303107	0.318	0.312	5.6277212456361275e-22
MOB3B	1.582225322564298e-26	-0.260136	0.037	0.132	5.850119907649236e-22
PSMA6	1.616576246488862e-26	0.34823695615667216	0.491	0.303	5.977129013767919e-22
CRTAP	1.6277867305063627e-26	0.30126654460921864	0.746	0.564	6.018578657374225e-22
IRF2BP2	1.797413120841366e-26	-0.328377	0.416	0.397	6.645755272998867e-22
LNPEP	1.8481831035397844e-26	-0.287082	0.316	0.289	6.833472207027999e-22
TUBB2A	2.523831468713191e-26	0.2987745672105213	0.453	0.269	9.331614472420153e-22
NPM1	2.5471719806272655e-26	0.2885324282980899	0.9	0.775	9.417913681171252e-22
S100A2	2.83488558036534e-26	0.661309	0.163	0.045	1.0481705944842809e-21
POGZ	3.020159602685381e-26	-0.324762	0.287	0.272	1.1166738114968928e-21
ATP5MC3	3.387173612650036e-26	0.44389286758776403	0.607	0.459	1.2523735715412243e-21
TRAC	3.4117595314981256e-26	0.2739695483166244	0.234	0.092	1.2614639691761169e-21
IGF1R	4.977854506640459e-26	-0.298018	0.23	0.236	1.8405119252852435e-21
ATP5F1E	6.148016938559719e-26	0.5253558519855392	0.694	0.566	2.2731677828630705e-21
DOK6	8.228242424634749e-26	-0.282241	0.029	0.112	3.042310354084452e-21
SNHG16	8.293575789952665e-26	0.35634898326135434	0.383	0.219	3.0664667125770983e-21
NCAM2	9.945624616973395e-26	-0.25189	0.062	0.131	3.677295245879743e-21
NR2F2-AS1	9.986708327461334e-26	-0.30226	0.084	0.133	3.692485536995554e-21
ID3	1.121461938920806e-25	-0.371851	0.617	0.745	4.146493372965788e-21
HERC1	1.2257002572520253e-25	-0.349855	0.184	0.272	4.531904131163639e-21
SLCO3A1	1.332179182894813e-25	-0.3559	0.156	0.214	4.9255993108352814e-21
ATP13A3	1.4340356935729576e-25	-0.258883	0.31	0.256	5.302203573416653e-21
TLE5	1.4481620145313142e-25	-0.303141	0.3	0.328	5.354434232528081e-21
CD74	1.4858771999865995e-25	0.9457357222920564	0.704	0.524	5.493882359230453e-21
LRRC32	1.5003393696896317e-25	-0.375515	0.219	0.282	5.547354785490444e-21
BIRC6	1.5662249135753313e-25	-0.291393	0.32	0.32	5.79095999545343e-21
CDK14	1.5690972822096962e-25	-0.337472	0.224	0.253	5.801580291242131e-21
SMARCA2	1.5736718134256596e-25	-0.345058	0.292	0.33	5.8184941629600335e-21
ZKSCAN1	1.5950367269447707e-25	-0.29445	0.344	0.319	5.8974887942055956e-21
MAP3K5	1.6002389715447402e-25	-0.253394	0.194	0.194	5.916723573389523e-21
SPOCK1	1.657043852443306e-25	-0.469101	0.345	0.391	6.1267539400238795e-21
NPNT	1.808230491653478e-25	-0.266876	0.021	0.1	6.685751419839569e-21
PTGDS	1.8098176672019326e-25	0.43276437274188173	0.329	0.17	6.691619842712425e-21
NPHP3	2.0028088280919484e-25	-0.352878	0.146	0.217	7.40518536098717e-21
PHYKPL	2.2501132902027603e-25	-0.290638	0.252	0.255	8.319568879195686e-21
COPS9	2.2690718139134186e-25	0.2867737833495324	0.534	0.346	8.389666124763474e-21
ZMYM2	2.2909678640162923e-25	-0.265566	0.296	0.269	8.47062458041384e-21
SOX5	2.36184317705563e-25	-0.339879	0.052	0.119	8.732678962845487e-21
PDCD4	2.4669104686251062e-25	-0.323858	0.309	0.332	9.121154766694468e-21
AHNAK2	2.494012078909645e-25	-0.404191	0.12	0.22	9.221360260560522e-21
SEPW1	3.0480684226305194e-25	-0.298031	0.19	0.154	1.1269928185834082e-20
ADARB1	3.3501057727812193e-25	-0.329586	0.106	0.203	1.238668108428128e-20
DIP2C	3.6953520634101145e-25	-0.269818	0.213	0.218	1.3663194719252558e-20
MAGI2-AS3	3.7628687238994288e-25	-0.324954	0.222	0.26	1.3912830819745747e-20
FAM107B	3.98810667476956e-25	-0.430837	0.246	0.322	1.474562561929297e-20
DAPK2	4.0391336574083293e-25	-0.302198	0.063	0.156	1.4934292784901558e-20
HGSNAT	4.162668811959146e-25	-0.286077	0.288	0.282	1.5391051665337746e-20
RRAD	4.245196933663806e-25	0.33045790885058857	0.184	0.061	1.5696191142528555e-20
CTDSPL	4.489696177876955e-25	-0.339157	0.171	0.26	1.660020264808225e-20
BEX3	4.934344620625665e-25	0.4986434825932997	0.615	0.465	1.8244245800301335e-20
NEK1	5.281580059626546e-25	-0.338231	0.19	0.235	1.9528114112463192e-20
CD83	5.387068166068639e-25	0.5222641490216398	0.223	0.086	1.9918145837222186e-20
SMAD7	5.4889009592223e-25	-0.346846	0.223	0.293	2.029466240662853e-20
CD302	6.253459519497404e-25	-0.343737	0.273	0.31	2.3121541227389704e-20
GUCY1A1	6.29455885383868e-25	0.4632735209600344	0.485	0.314	2.3273501906183135e-20
RANBP2	7.5071314727781475e-25	-0.347953	0.288	0.289	2.775686790744992e-20
PLEKHH2	7.793468814065941e-25	-0.403008	0.127	0.21	2.881557159312741e-20
FAM168A	7.929866110993561e-25	-0.331334	0.17	0.237	2.931988695878759e-20
LINC00632	8.818080239007177e-25	-0.296151	0.194	0.224	3.260396987570514e-20
C7orf50	9.18719260366823e-25	-0.31966	0.339	0.351	3.396872593280291e-20
ATP5F1C	9.368601705297928e-25	0.44248143442860943	0.566	0.398	3.463946794516856e-20
DEPTOR	9.616010957371912e-25	-0.252447	0.039	0.127	3.5554238913786905e-20
NNMT	1.3163470802183402e-24	0.33342630273575713	0.889	0.761	4.867061694399291e-20
OGT	1.370380089091305e-24	-0.376326	0.244	0.283	5.066843341406191e-20
NBPF10	1.3745321241732537e-24	-0.316746	0.168	0.178	5.082195075918188e-20
HAAO	1.5114708240352075e-24	-0.251072	0.075	0.173	5.588512224787776e-20
MYO9A	1.5723939944706408e-24	-0.311972	0.185	0.235	5.813769555155748e-20
CORIN	1.6111277200670687e-24	-0.281493	0.046	0.121	5.95698363217598e-20
CCN1	1.812522294121533e-24	1.0229473600974033	0.457	0.408	6.701619930284956e-20
ABCA8	1.9157118550094733e-24	-0.333111	0.043	0.145	7.083153012712027e-20
KIAA1109	1.9689588352255964e-24	-0.335593	0.231	0.262	7.28002839736312e-20
CHSY1	2.9015478944133997e-24	-0.260424	0.312	0.269	1.0728183184804104e-19
RAC2	2.909998420872918e-24	0.28311449330665467	0.115	0.022	1.0759428161335527e-19
ABCA6	3.0014624961959485e-24	-0.435191	0.19	0.248	1.10976074334349e-19
NHSL2	3.6225958815914336e-24	-0.302033	0.14	0.229	1.3394186012596166e-19
TSC22D3	3.624348062189546e-24	-0.372139	0.501	0.52	1.3400664525139628e-19
SELENOP	3.799773329264603e-24	-0.34561	0.167	0.321	1.4049281907622944e-19
SELENOK	4.1187884746921055e-24	0.3302731576921234	0.525	0.344	1.522880850632659e-19
ZNF423	4.246468752783951e-24	-0.283506	0.071	0.16	1.570089356654338e-19
TACSTD2	4.89377258940294e-24	-0.42854	0.056	0.149	1.809423477205843e-19
RPS8	5.2239020374937786e-24	0.27985384908231836	0.98	0.941	1.9314855393429497e-19
HECTD4	5.8580280591404445e-24	-0.321067	0.097	0.189	2.165947294586588e-19
GLIS2	6.4798722246769105e-24	-0.342414	0.146	0.239	2.395867956352041e-19
ASAP2	6.932827233875458e-24	-0.292833	0.083	0.185	2.563343541453112e-19
TUG1	7.830521736687267e-24	-0.253856	0.266	0.243	2.8952571069227503e-19
AUTS2	8.503505437740806e-24	-0.390328	0.16	0.228	3.144086100550286e-19
TCF7L2	9.225262163923207e-24	-0.25314	0.314	0.293	3.4109484324889664e-19
CEBPD	9.34556806217741e-24	0.26349892371249073	0.578	0.403	3.455430335309476e-19
MAGI3	1.0771478686944404e-23	-0.287321	0.076	0.143	3.9826465297108236e-19
GPHN	1.139902630911313e-23	-0.319839	0.092	0.148	4.2146759875314885e-19
PACS1	1.1916730308453504e-23	-0.361089	0.21	0.259	4.406091864247599e-19
TASOR2	1.2536190301293105e-23	-0.31716	0.118	0.195	4.635131002000113e-19
ATP2B4	1.3176958267818541e-23	-0.293385	0.333	0.328	4.872048549943227e-19
RYK	1.5442002514936542e-23	-0.355115	0.235	0.292	5.7095260098726375e-19
TMBIM4.1	1.7431002651939487e-23	-0.586313	0.032	0.105	6.444938920528106e-19
PDGFA	1.7710661375384347e-23	-0.306456	0.118	0.238	6.548339936934609e-19
PPIP5K2	1.7788239707317146e-23	-0.296342	0.262	0.262	6.577023749383441e-19
SAMD11	2.0290493197115282e-23	-0.262873	0.047	0.145	7.502206954701404e-19
MMP14	2.2317229142774038e-23	0.3833331718391091	0.824	0.67	8.251572303249273e-19
CCL5	2.881616931413929e-23	0.5986259798829188	0.197	0.072	1.0654490442209861e-18
PTPN14	2.9265759172618004e-23	-0.299474	0.303	0.313	1.082072179648378e-18
PTRF	3.767556682325985e-23	-0.255273	0.199	0.156	1.3930164077232096e-18
IER5L	3.8263247293093606e-23	-0.445084	0.332	0.328	1.414745305414843e-18
RPS19	3.9788212087562754e-23	0.2953976546276307	0.973	0.937	1.4711293537255453e-18
FLRT2	4.3488580704619244e-23	-0.340891	0.127	0.206	1.6079467829725919e-18
RPL31	4.426512031070571e-23	-0.384374	0.884	0.826	1.6366585583680329e-18
GASK1B	4.7234869086949913e-23	-0.35099	0.313	0.302	1.7464620496208863e-18
NPDC1	5.098969153881181e-23	-0.390126	0.132	0.25	1.885292854956028e-18
TGFBI	5.289442385397178e-23	-0.266353	0.518	0.466	1.9557184275767527e-18
SASH1	5.775786212933827e-23	-0.304049	0.175	0.208	2.135539194370153e-18
KANSL1	6.142153933861784e-23	-0.294943	0.232	0.242	2.270999995506056e-18
GLIPR2	6.486523235264753e-23	-0.29727	0.338	0.336	2.39832710100679e-18
AFF1	6.75562389776815e-23	-0.338439	0.217	0.251	2.497824379960796e-18
MT-CO2	1.1776540947198565e-22	0.39607620632730267	0.969	0.954	4.354258249817198e-18
NEO1	1.2389187418412938e-22	-0.335002	0.165	0.237	4.580778156084e-18
PQLC3	1.4717831087732371e-22	-0.308422	0.11	0.116	5.441770866378167e-18
ATP5ME	1.4895060074223936e-22	0.4028971723960506	0.571	0.405	5.507299511843558e-18
ATN1	1.5992006812507536e-22	-0.264868	0.274	0.277	5.912884598856536e-18
ENTPD1	1.7308440171476935e-22	-0.407902	0.143	0.254	6.399622669001882e-18
CACNA1C	1.805605720907464e-22	-0.369072	0.134	0.199	6.676046592483258e-18
ZNF83	1.9905996486455416e-22	-0.345593	0.227	0.263	7.360043140902025e-18
NFIA	2.219868677480278e-22	-0.485201	0.129	0.253	8.20774244811558e-18
ECHDC2	2.750554316742229e-22	-0.296635	0.23	0.251	1.0169899530722718e-17
MARCH6	2.7864807884440087e-22	-0.262927	0.309	0.291	1.0302734067192878e-17
CDKN2B	2.8122477205913786e-22	-0.394654	0.145	0.202	1.0398004722114564e-17
LRBA	3.225058351208254e-22	-0.324298	0.09	0.185	1.1924330747757397e-17
CFL1	4.2213229986192204e-22	0.26015338808075184	0.929	0.829	1.5607919655094704e-17
CDK17	8.009303351746568e-22	-0.31541	0.221	0.239	2.961359821274776e-17
CH25H	8.332394033771154e-22	0.2721448239430725	0.239	0.105	3.0808193700465464e-17
ANKHD1	8.721515949463686e-22	-0.290869	0.216	0.248	3.224693307154703e-17
KAT6B	8.730580666350868e-22	-0.285118	0.269	0.302	3.22804489557657e-17
FBXL7	8.835790954431922e-22	-0.368799	0.129	0.19	3.266945347491659e-17
CMTM4	9.75529019029595e-22	-0.274699	0.069	0.144	3.6069209949600244e-17
SRSF6	1.0034528322387751e-21	-0.283666	0.301	0.276	3.710166501919647e-17
LOX	1.0319880063944867e-21	0.310034	0.528	0.361	3.815672454842975e-17
EBF2	1.0765069320921648e-21	-0.347	0.067	0.139	3.98027673071757e-17
KAZN	1.1024881775481576e-21	-0.331183	0.104	0.167	4.0763397876665577e-17
GUCY1A3	1.1213559131734178e-21	0.5122512552332046	0.159	0.051	4.146101353367395e-17
COX7A1	1.1916876067577208e-21	-0.290199	0.51	0.469	4.406145757225997e-17
MTR	1.2370936039628426e-21	-0.310487	0.226	0.278	4.574029891292214e-17
TPT1-AS1	1.9914496491012567e-21	-0.259931	0.131	0.183	7.363185932586986e-17
SORT1	2.0169557248331886e-21	-0.251871	0.059	0.146	7.457492096998232e-17
CDK13	2.2637170447219802e-21	-0.295289	0.205	0.272	8.36986740115505e-17
MIB1	2.442375929347737e-21	-0.257706	0.277	0.265	9.030440761170323e-17
BRAF	2.9448442385196792e-21	-0.301202	0.125	0.187	1.0888267087502662e-16
IMMP2L	3.0192032814804795e-21	-0.256472	0.136	0.151	1.1163202212945925e-16
RACK1	3.0972378820161396e-21	0.45298423256507014	0.724	0.6	1.1451727344966474e-16
CUL3	3.1120107265768935e-21	-0.309865	0.225	0.261	1.1506348460445405e-16
MDM2	3.493589937424704e-21	-0.2854	0.281	0.27	1.29171994346341e-16
PELI2	3.6360546067929235e-21	-0.324427	0.091	0.16	1.3443948303156156e-16
SF3B14	3.868530309364329e-21	-0.565378	0.034	0.105	1.4303503965843672e-16
RNPC3	4.417532808670337e-21	-0.31203	0.132	0.198	1.6333385806777702e-16
DDAH1	4.676634801994914e-21	-0.330989	0.139	0.198	1.7291389516895993e-16
NDRG1	4.980711073295753e-21	0.3478178673099107	0.451	0.285	1.8415681122403718e-16
FST	5.084681281515736e-21	-0.40887	0.097	0.174	1.8800100570276282e-16
CTSB	5.541707477041578e-21	0.4832029323901339	0.884	0.799	2.048990922561353e-16
EPS15	6.1683445206551134e-21	-0.269951	0.288	0.304	2.2806837030670214e-16
MBOAT2	6.610598767923804e-21	-0.276995	0.214	0.235	2.444202788452147e-16
DLEU2	7.40793014381249e-21	-0.278749	0.088	0.17	2.73900809137323e-16
RALGAPA1	7.71983234086426e-21	-0.32263	0.165	0.224	2.8543308097111516e-16
ZMYND11	7.731484826529913e-21	-0.289125	0.252	0.271	2.85863919976117e-16
PTGIS	8.416577500652577e-21	-0.280145	0.09	0.207	3.111945365091284e-16
HNRNPUL2	8.530185686547142e-21	-0.25273	0.282	0.298	3.1539508557439404e-16
ADAMTS1	8.578997867207576e-21	0.3513527119225831	0.286	0.145	3.1719986714213294e-16
RNASEK	8.864647106580366e-21	0.48797770508269944	0.577	0.496	3.2776146211870246e-16
AGO3	9.575170180756188e-21	-0.252038	0.25	0.247	3.540323422632793e-16
SERTAD4	9.889004840293114e-21	-0.297887	0.063	0.14	3.656360649649976e-16
NBPF15	1.0139302608671675e-20	-0.274541	0.218	0.207	3.7489057465302654e-16
CEP126	1.0673634596864085e-20	-0.288695	0.066	0.153	3.9464696558445267e-16
PKD2	1.0753610460310742e-20	-0.28186	0.25	0.284	3.976039931595294e-16
BBS9	1.5882927509253314e-20	-0.270042	0.088	0.145	5.87255361727132e-16
SULF1	1.5924822697891807e-20	-0.250415	0.769	0.71	5.888043944318516e-16
ELOB	1.6169915828405453e-20	0.3911371368531287	0.653	0.509	5.978664678394633e-16
ATP5PB	1.7686529670733944e-20	0.3122243406346117	0.509	0.346	6.539417480457168e-16
NHLRC3	1.9218780380446993e-20	-0.269317	0.17	0.166	7.105951857866471e-16
TNS2	2.0120583387162915e-20	-0.331883	0.207	0.245	7.439384501569616e-16
SHFM1	2.1066219715215882e-20	-0.260639	0.209	0.183	7.78902407750392e-16
ENOX1	2.1901452184052936e-20	-0.261653	0.114	0.151	8.097842930531733e-16
SLC12A2	2.5184581119642557e-20	-0.340703	0.116	0.165	9.31174702317664e-16
TLE4	2.624205709418346e-20	-0.295127	0.237	0.231	9.702738190003393e-16
IL6	2.7104416224663617e-20	0.8311426005645342	0.144	0.048	1.0021586854907126e-15
PTX3	2.7792245533985644e-20	0.5205972517588486	0.124	0.034	1.0275904863735852e-15
NTRK2	3.296827038220459e-20	-0.290913	0.035	0.119	1.2189688291116326e-15
WDFY3	4.1085633179670064e-20	-0.289431	0.154	0.188	1.5191002011851209e-15
SLMAP	4.418553004160995e-20	-0.25685	0.235	0.222	1.6337157877584863e-15
DYNC2H1	4.6857521136014963e-20	-0.345228	0.19	0.219	1.7325099864830173e-15
ZNF503	5.324768200422301e-20	-0.283422	0.361	0.337	1.9687797944241415e-15
RHOD	5.583372553698204e-20	-0.264345	0.113	0.21	2.064396168004374e-15
ATP5PD	6.176688976847918e-20	0.33953607002288266	0.566	0.405	2.283768982299749e-15
DENND4C	6.307359723223376e-20	-0.279275	0.151	0.189	2.3320831840646114e-15
AL135905.2	7.048764682015893e-20	0.25591582321227135	0.235	0.108	2.606210253528556e-15
ARHGAP42	7.283912329123193e-20	-0.251776	0.272	0.261	2.6931537445700094e-15
TIPARP	9.329098198754956e-20	-0.32054	0.25	0.222	3.4493407680076573e-15
CALM2	9.367327562728498e-20	-0.283491	0.894	0.847	3.463475693043235e-15
KHDRBS3	9.611843006188929e-20	-0.326031	0.088	0.187	3.5538828331082945e-15
TGM2	1.007339616761097e-19	-0.541095	0.226	0.278	3.72453749901248e-15
SPP1	1.0400765916607961e-19	0.6436097993049699	0.121	0.033	3.845579190006628e-15
EPC2	1.1344081913812284e-19	-0.26052	0.136	0.176	4.1943608468129535e-15
RABGAP1	1.4944084419879435e-19	-0.255598	0.192	0.192	5.525425773406222e-15
ATP5PO	1.6409025632019887e-19	0.3432081443397772	0.574	0.418	6.067073137183033e-15
TSC22D2	1.8695895226625317e-19	-0.339997	0.267	0.285	6.9126203010924444e-15
BHLHE41	1.9064876454306097e-19	-0.380499	0.324	0.345	7.049047420215136e-15
ZSCAN18	1.9551344893343883e-19	-0.321018	0.149	0.226	7.228914260864968e-15
SYNJ2	1.9715494187546754e-19	-0.252175	0.241	0.239	7.289606820903537e-15
GALNT10	2.389208732620952e-19	-0.324057	0.176	0.221	8.833860367992707e-15
MAST4	2.849270584592044e-19	-0.285496	0.131	0.21	1.0534893059470624e-14
SERINC5	2.9008838305708035e-19	-0.32057	0.201	0.249	1.0725727875152489e-14
BIRC3	2.963659454137841e-19	0.2881747139549323	0.166	0.061	1.0957834465729254e-14
RARRES2	3.4497112549065115e-19	0.6431850426311758	0.791	0.714	1.2754962393891336e-14
ARL4D	3.472086799043793e-19	0.27275495685876205	0.211	0.093	1.2837693730784521e-14
CRYAB	3.6451198716751706e-19	0.7418360575489635	0.532	0.371	1.3477466213531776e-14
C1QA	3.670208806521903e-19	0.40438962709320203	0.149	0.051	1.3570230041234083e-14
ARHGDIB	3.716813619796481e-19	-0.440676	0.2	0.324	1.374254667783551e-14
FER	3.8523443469377025e-19	-0.306325	0.16	0.194	1.4243657988367462e-14
TRIO	3.8918550252734815e-19	-0.277688	0.321	0.293	1.438974477044617e-14
DGKI	4.124383903592117e-19	-0.356464	0.068	0.127	1.5249497045141493e-14
FOXO3	5.925575382222331e-19	-0.306414	0.286	0.316	2.1909222418228846e-14
MRVI1	6.525756186890545e-19	-0.298712	0.085	0.153	2.41283309254091e-14
PHC3	6.716575502125308e-19	-0.281199	0.18	0.214	2.4833866261558115e-14
ATP10A	8.779681238968368e-19	-0.273151	0.096	0.16	3.246199341296164e-14
MPDZ	9.061580628578755e-19	-0.267682	0.198	0.226	3.350428821610709e-14
CDKN1A	1.049283565201995e-18	-0.424844	0.427	0.408	3.8796210539778564e-14
KRT7	1.1288350832159783e-18	-0.389068	0.071	0.151	4.1737548366827585e-14
KLHL3	1.1300737906156587e-18	-0.27446	0.043	0.109	4.178334833422336e-14
NEK7	1.423291312659066e-18	-0.285957	0.24	0.263	5.262477299425631e-14
ENDOD1	1.6976929105881723e-18	-0.289647	0.14	0.203	6.277049767608708e-14
ATP5PF	1.763814402443318e-18	0.27935283939368416	0.601	0.44	6.521527371593923e-14
SEMA3C	1.889426864798478e-18	-0.558041	0.121	0.206	6.985966889905893e-14
WNT5B	1.9146277298868774e-18	-0.256594	0.073	0.119	7.079144568483741e-14
KIRREL1	2.733351988973413e-18	-0.253598	0.152	0.217	1.0106295644030298e-13
ATP5MG	2.7881087691165135e-18	0.36050681841759413	0.638	0.499	1.0308753362931397e-13
PARP4	3.1484886775497156e-18	-0.258273	0.208	0.234	1.1641222036372317e-13
CCNY	3.1934115410121682e-18	-0.273706	0.203	0.276	1.180731983173839e-13
GAS7	3.531041530548387e-18	-0.313298	0.181	0.231	1.3055672955049607e-13
PIEZO2	4.094536983137918e-18	-0.281568	0.058	0.146	1.513914104145414e-13
CAMK1D	5.626304133914549e-18	-0.3045	0.084	0.167	2.0802696904735655e-13
NR4A2	5.869895070164425e-18	-0.306683	0.298	0.231	2.1703350032425946e-13
ANKRD36	7.012534174378656e-18	-0.329155	0.117	0.174	2.5928143856347644e-13
ARRDC3	7.886294202479687e-18	-0.257603	0.257	0.236	2.9158784184248393e-13
NBPF1	7.942779061039878e-18	-0.265524	0.161	0.208	2.9367631300288846e-13
RBM5	8.279356592555033e-18	-0.283214	0.274	0.264	3.061209306531298e-13
PRKD1	8.709448598919847e-18	-0.265568	0.103	0.155	3.220231524964624e-13
ITPR2	1.2949408966926135e-17	-0.250419	0.271	0.283	4.787914471431269e-13
CHI3L1	1.3352987715127421e-17	0.6726571898226124	0.167	0.066	4.937133677791212e-13
PRICKLE2	1.397071503961476e-17	-0.254133	0.196	0.226	5.165532178747162e-13
BMI1	1.5789963625090766e-17	-0.303835	0.198	0.247	5.838181150741059e-13
DLG1	2.5824729748821325e-17	-0.261614	0.208	0.212	9.548435577329196e-13
THY1	4.055628068957557e-17	0.4501614388326889	0.836	0.74	1.4995279222163672e-12
GATAD2B	4.395340005149297e-17	-0.287978	0.136	0.18	1.625133013503901e-12
AEBP2	4.76132584571294e-17	-0.252849	0.144	0.181	1.7604526181939025e-12
BGN	4.956336735019625e-17	-0.254177	0.943	0.926	1.832555944406156e-12
CXCL9	5.039430254142023e-17	0.40869691929283436	0.162	0.066	1.8632789421664715e-12
MMP7	5.0954068319969606e-17	0.9164468370079127	0.141	0.05	1.8839757220625562e-12
ELK4	7.19221735221264e-17	-0.271906	0.214	0.226	2.6592504438071018e-12
NR1H3	7.221803870913947e-17	-0.269326	0.127	0.152	2.6701897632317227e-12
KCNE4	1.150177752029278e-16	0.2708968995641654	0.321	0.187	4.252667220353053e-12
ALDH2	1.3556788562848185e-16	-0.32178	0.291	0.302	5.0124870032274876e-12
C1QC	1.3772165548028142e-16	0.4165064199400899	0.115	0.035	5.092120489727925e-12
FXYD1	1.9559388218125565e-16	-0.275037	0.097	0.201	7.2318881997697465e-12
CEMIP2	2.1607630530798614e-16	-0.329384	0.146	0.208	7.98920531245748e-12
HLA-DRA	2.2104822664374275e-16	0.5481352464284767	0.412	0.271	8.173037131925745e-12
IGHG4	2.222833142728413e-16	0.603212	0.149	0.059	8.218703261924034e-12
IGF1	2.235381411475846e-16	0.5520751452844933	0.087	0.136	8.265099230790794e-12
PKD1	2.536314214723808e-16	-0.277325	0.167	0.218	9.377768177519808e-12
RPRD2	2.5916026996055094e-16	-0.260999	0.13	0.195	9.58219182152141e-12
ISYNA1	3.064978356279032e-16	-0.256035	0.154	0.174	1.1332450974506092e-11
NR1D2	3.4076764363265565e-16	-0.276327	0.2	0.222	1.259954285567381e-11
GADD45A	3.597108444613211e-16	-0.304465	0.316	0.308	1.3299948763112885e-11
RTRAF	3.689857978302389e-16	0.2636181683106893	0.558	0.411	1.3642880888975253e-11
NCOA2	3.703472484391993e-16	-0.263069	0.139	0.208	1.3693219163790954e-11
FNIP2	3.999326881640319e-16	-0.291471	0.168	0.201	1.4787111212176914e-11
THRB	5.827802455537032e-16	-0.271909	0.083	0.133	2.1547716799102622e-11
SGMS2	6.078775656827593e-16	-0.256847	0.145	0.202	2.247566511355434e-11
ERBIN	8.962180538069855e-16	-0.261854	0.238	0.262	3.313676632145948e-11
PER2	9.399517567113715e-16	-0.272587	0.104	0.17	3.475377625264625e-11
ANGPTL4	1.0045282566207146e-15	0.600972	0.234	0.124	3.71414277602943e-11
LIFR	1.132032574259999e-15	-0.359697	0.133	0.152	4.1855772400689203e-11
STIM2	1.1514327784142152e-15	-0.262324	0.104	0.173	4.2573075549087195e-11
CBFB	1.1695186728026192e-15	-0.272328	0.211	0.235	4.324178340820404e-11
KIF13A	1.2682464514575606e-15	-0.259914	0.18	0.226	4.689214429619185e-11
CALCOCO1	1.2955459215328369e-15	-0.293236	0.236	0.271	4.790151490275511e-11
IGHG1	1.619481571528657e-15	0.2637567923506224	0.178	0.08	5.987871162570056e-11
TET2	1.6302565818651384e-15	-0.265932	0.118	0.169	6.027710685788162e-11
ERV3-1	1.6825771200501255e-15	-0.251859	0.092	0.118	6.221160643673334e-11
GADD45B	1.7365560595491158e-15	-0.351139	0.603	0.581	6.4207423745769e-11
NFATC1	1.792856434025959e-15	-0.348543	0.102	0.152	6.628907379167581e-11
SIK2	1.9186812027987263e-15	-0.301093	0.12	0.166	7.09413187922801e-11
PDE5A	2.0378793668904125e-15	-0.292209	0.117	0.187	7.534855171140611e-11
TMSB4X	2.7348903128335668e-15	0.25828811338978763	0.985	0.968	1.011198344267083e-10
NEDD9	3.0474383693340728e-15	-0.314836	0.143	0.214	1.12675986267758e-10
PBX1	3.257472353293328e-15	-0.25599	0.229	0.238	1.204417827906675e-10
SLC12A8	3.294381446848133e-15	-0.260567	0.158	0.18	1.2180645961576286e-10
ZCCHC14	3.3851509191035925e-15	-0.263922	0.175	0.225	1.2516257008293624e-10
SEM1	3.810314130526416e-15	0.26039265294318814	0.61	0.473	1.408825546620837e-10
AL133415.1	3.953337856824116e-15	-0.265862	0.121	0.17	1.4617071391821488e-10
OGA	4.9323628367316955e-15	-0.250398	0.247	0.272	1.823691835253177e-10
ENPP1	6.79856721400259e-15	-0.3269	0.251	0.277	2.5137022417053177e-10
NR4A1	8.083948318767622e-15	-0.452071	0.447	0.364	2.9889590513811407e-10
ANKRD36C	9.643765485171377e-15	-0.340346	0.124	0.182	3.565685850487265e-10
PBX3	1.2892441325080188e-14	-0.25867	0.154	0.201	4.766851255535149e-10
SVEP1	1.4644023916910397e-14	-0.283769	0.122	0.207	5.414481403038451e-10
MT-ND1	2.3704316357920388e-14	-0.278665	0.923	0.908	8.764433930177484e-10
ZNF10	3.4069858129792686e-14	-0.262923	0.077	0.141	1.2596989344909547e-9
GPCPD1	5.277065123806233e-14	-0.316223	0.158	0.213	1.9511420588761168e-9
IGFBP5	6.877997451046914e-14	-0.461695	0.498	0.434	2.543070777550086e-9
BTG2	7.579267709413269e-14	-0.501107	0.313	0.331	2.8023584428784623e-9
SERPINI1	8.141117595327514e-14	-0.379405	0.084	0.167	3.010096819696395e-9
MT-ND3	9.24381632082507e-14	-0.28926	0.934	0.924	3.4178086464618613e-9
CTSK	1.2480141096938418e-13	0.3457526622690872	0.851	0.745	4.614407369182011e-9
GRP	1.2879676286003644e-13	-0.394533	0.175	0.281	4.762131509986987e-9
COL6A3	1.6367053126783202e-13	-0.374733	0.917	0.912	6.051554223096821e-9
TOM1L2	2.1405074438829708e-13	-0.258126	0.083	0.126	7.914312223012897e-9
RASA1	2.2453319868263203e-13	-0.254281	0.184	0.221	8.301890488091637e-9
TYROBP	2.2610967441737752e-13	0.31255590576971437	0.14	0.058	8.360179101908116e-9
AGAP1	2.347915076573435e-13	-0.251123	0.129	0.181	8.681181204122619e-9
HSPB6	2.3513084939351734e-13	-0.340068	0.079	0.163	8.69372802547591e-9
CLIC3	2.6297669368015975e-13	-0.294306	0.069	0.121	9.723300272130227e-9
IGF2	3.0794709461825596e-13	0.5257910653414097	0.378	0.254	1.1386035876415397e-8
NDUFA4L2	3.3745231936144244e-13	-0.404225	0.037	0.101	1.2476962056069972e-8
ITGA10	3.8402439771114185e-13	-0.253789	0.082	0.167	1.4198918080971758e-8
RARRES1	6.214764752341894e-13	-0.445216	0.304	0.332	2.297847119530892e-8
FCER1G	7.232925271895148e-13	-0.284066	0.169	0.164	2.6743017900305118e-8
POSTN	9.3414060762306e-13	-0.482708	0.888	0.867	3.4538914826255025e-8
CCND1	1.121088705337245e-12	-0.294118	0.441	0.465	4.14511337911393e-8
INTU	1.1791364241800618e-12	-0.276854	0.11	0.151	4.35973901476336e-8
SAMD4A	1.1874224178446748e-12	-0.270164	0.142	0.166	4.390375647738901e-8
CCN5	1.546257423037976e-12	-0.491322	0.12	0.207	5.717132195940613e-8
LRIG3	2.3278801605117507e-12	-0.253831	0.131	0.158	8.607104105476147e-8
ISLR	2.697285129296608e-12	0.26870610925888805	0.747	0.63	9.972942037061279e-8
CCN2	3.096260253049646e-12	0.7777764203948756	0.476	0.44	1.144811265962576e-7
DUSP2	3.347556711292137e-12	0.38112355719852525	0.129	0.057	1.2377256184331548e-7
SENP7	4.590183763711917e-12	-0.251448	0.137	0.18	1.697174544794844e-7
ALDH1A3	6.484782129496328e-12	-0.349287	0.107	0.16	2.3976833445599725e-7
COL1A1	1.0089703643129526e-11	-0.462553	0.972	0.972	3.730567025010711e-7
CCL4	3.9922711095947203e-11	0.6127303017238745	0.137	0.064	1.4761023200615519e-6
NFATC2	4.189005852388411e-11	-0.263269	0.082	0.128	1.548843023862091e-6
MMP13	5.1596287603003154e-11	0.4825378701252119	0.273	0.173	1.907721137833439e-6
S100A6	1.1743807295298432e-10	0.2922963971761785	0.963	0.959	4.342155309363642e-6
DCN	2.6124569689194364e-9	-0.332502	0.926	0.937	9.659298396882725e-5
CST1	3.6821566038540555e-9	1.7031208737091121	0.161	0.089	1.3614405827089984e-4
NR4A3	4.955741752239468e-9	-0.339107	0.077	0.118	1.8323359554730208e-4
ATP6V0C	8.925883489895351e-9	0.3062452615765503	0.478	0.41	3.300256161553907e-4
HLA-DPA1	9.346464178129625e-9	0.30454595556609854	0.326	0.228	3.4557616652216476e-4
CCL26	1.2577826335557046e-8	0.301301	0.136	0.071	4.6505255093088623e-4
TIMP1	6.670801101952476e-8	0.4350366349969228	0.95	0.899	0.00246646
CCL3	9.869392025549449e-8	0.3472084963941418	0.105	0.051	0.00364911
NME2	1.2333273811760625e-7	0.40583554269785793	0.607	0.545	0.0045601
H19	1.2394091203666655e-6	1.116817913192873	0.115	0.073	0.0458259
MT-CO3	1.6452087249984475e-6	0.3095696098503531	0.958	0.942	0.060829947398092596
MMP11	4.176277294516943e-6	0.9949865864634924	0.603	0.567	0.15441367668746944
DERL3	5.680234666405366e-6	-0.297285	0.191	0.199	0.210021
SFRP2	6.702957869324433e-6	-0.353898	0.845	0.865	0.24783516426040159
DPT	0.0067171	0.4556324429573021	0.234	0.188	1

## Sheet: Figure 5A
Spearman's rho	myCAF Score	iCAF Score	APOE+ PVL Score	Pericyte Score	vSMC Score	FAP Expression	COL1A1 Expression	ACTA2 Expression	RGS5 Expression	POSTN Expression	APOD Expression	MAP Score
myCAF Score	1	0.449571	0.182439	0.192463	0.350138	0.760933	0.845521	0.427236	-0.322311	0.791792	0.372144	0.542375
iCAF Score	0.449571	1	0.384679	0.553574	0.654112	0.381659	0.252258	0.514472	0.153863	0.198275	0.763493	-0.0525452
APOE+ PVL Score	0.182439	0.384679	1	0.599286	0.54877	0.231358	0.113625	0.290127	0.556806	0.230804	0.264688	-0.243311
Pericyte Score	0.192463	0.553574	0.599286	1	0.675837	0.102211	0.0611347	0.481784	0.483024	0.0740855	0.375521	-0.20634
vSMC Score	0.350138	0.654112	0.54877	0.675837	1	0.130101	0.132365	0.562703	0.360215	0.155425	0.473138	-0.199277
FAP Expression	0.760933	0.381659	0.231358	0.102211	0.130101	1	0.811104	0.381233	-0.276173	0.782113	0.399397	0.539693
COL1A1 Expression	0.845521	0.252258	0.113625	0.0611347	0.132365	0.811104	1	0.427249	-0.438242	0.816057	0.289104	0.606913
ACTA2 Expression	0.427236	0.514472	0.290127	0.481784	0.562703	0.381233	0.427249	1	-0.00085939	0.384596	0.462093	0.173613
RGS5 Expression	-0.322311	0.153863	0.556806	0.483024	0.360215	-0.276173	-0.438242	-0.00085939	1	-0.240017	0.00720846	-0.560582
POSTN Expression	0.791792	0.198275	0.230804	0.0740855	0.155425	0.782113	0.816057	0.384596	-0.240017	1	0.220379	0.509512
APOD Expression	0.372144	0.763493	0.264688	0.375521	0.473138	0.399397	0.289104	0.462093	0.00720846	0.220379	1	0.0404122
MAP Score	0.542375	-0.0525452	-0.243311	-0.20634	-0.199277	0.539693	0.606913	0.173613	-0.560582	0.509512	0.0404122	1
p value of Spearman's rho	myCAF Score	iCAF Score	APOE+ PVL Score	Pericyte Score	vSMC Score	FAP Expression	COL1A1 Expression	ACTA2 Expression	RGS5 Expression	POSTN Expression	APOD Expression	MAP Score
myCAF Score	0	6.18233e-14	0.00462895	0.00279372	3.1032e-08	1.31144e-46	0	5.99487e-12	3.87192e-07	0	2.67784e-09	0
iCAF Score	6.18233e-14	0	9.51401e-10	0	0	9.66786e-10	8.17538e-05	0	0.0171366	0.00206145	4.31519e-47	0.417476
APOE+ PVL Score	0.00462895	9.51401e-10	0	0	0	0.000300764	0.0789655	5.37452e-06	0	0.000322293	3.27516e-05	0.000146997
Pericyte Score	0.00279372	0	0	0	0	0.114263	0.345412	0	0	0.252713	1.87238e-09	0.00133367
vSMC Score	3.1032e-08	0	0	0	0	0.0440553	0.040534	0	1.17126e-08	0.0160321	8.61078e-15	0.00195461
FAP Expression	1.31144e-46	9.66786e-10	0.000300764	0.114263	0.0440553	0	2.33834e-57	1.01264e-09	1.41936e-05	8.50276e-51	1.32309e-10	1.52783e-19
COL1A1 Expression	0	8.17538e-05	0.0789655	0.345412	0.040534	2.33834e-57	0	5.98405e-12	1.12166e-12	0	5.28863e-06	0
ACTA2 Expression	5.99487e-12	0	5.37452e-06	0	0	1.01264e-09	5.98405e-12	0	0.98943	9.59845e-10	4.24856e-14	0.00707833
RGS5 Expression	3.87192e-07	0.0171366	0	0	1.17126e-08	1.41936e-05	1.12166e-12	0.98943	0	0.00018147	0.911544	0
POSTN Expression	0	0.00206145	0.000322293	0.252713	0.0160321	8.50276e-51	0	9.59845e-10	0.00018147	0	0.000584632	0
APOD Expression	2.67784e-09	4.31519e-47	3.27516e-05	1.87238e-09	8.61078e-15	1.32309e-10	5.28863e-06	4.24856e-14	0.911544	0.000584632	0	0.533252
MAP Score	0	0.417476	0.000146997	0.00133367	0.00195461	1.52783e-19	0	0.00707833	0	0	0.533252	0

## Sheet: Figure 5B
SAMPLE_ID	PATIENT_ID	myCAF_Score	fibrosis_pc
TCGA-BJ-A0YZ-01	TCGA-BJ-A0YZ	-0.142153	0.191226
TCGA-BJ-A0Z0-01	TCGA-BJ-A0Z0	-0.472573	0.10954
TCGA-BJ-A0Z2-01	TCGA-BJ-A0Z2	-0.48359	0.0524961
TCGA-BJ-A0Z3-01	TCGA-BJ-A0Z3	-0.338528	0.350348
TCGA-BJ-A0Z9-01	TCGA-BJ-A0Z9	0.338311	0.0783531
TCGA-BJ-A0ZA-01	TCGA-BJ-A0ZA	-0.4716	0.19555
TCGA-BJ-A0ZB-01	TCGA-BJ-A0ZB	0.163628	0.242156
TCGA-BJ-A0ZC-01	TCGA-BJ-A0ZC	-0.429718	0.00463012
TCGA-BJ-A0ZE-01	TCGA-BJ-A0ZE	-0.346281	0.00844439
TCGA-BJ-A0ZG-01	TCGA-BJ-A0ZG	-0.455997	0.00308935
TCGA-BJ-A0ZH-01	TCGA-BJ-A0ZH	-0.0934286	0.29272
TCGA-BJ-A0ZJ-01	TCGA-BJ-A0ZJ	-0.312996	0.571747
TCGA-BJ-A18Y-01	TCGA-BJ-A18Y	-0.437052	0.0377167
TCGA-BJ-A18Z-01	TCGA-BJ-A18Z	0.673109	0.551315
TCGA-BJ-A191-01	TCGA-BJ-A191	-0.518913	0.0345834
TCGA-BJ-A192-01	TCGA-BJ-A192	-0.287347	0.169151
TCGA-BJ-A28R-01	TCGA-BJ-A28R	-0.31962	0.192949
TCGA-BJ-A28T-01	TCGA-BJ-A28T	0.118072	0.633697
TCGA-BJ-A28V-01	TCGA-BJ-A28V	-0.489011	0.0640723
TCGA-BJ-A28X-01	TCGA-BJ-A28X	0.451155	0.493471
TCGA-BJ-A28Z-01	TCGA-BJ-A28Z	0.539695	0.60463
TCGA-BJ-A290-01	TCGA-BJ-A290	0.214544	0.223257
TCGA-BJ-A2N7-01	TCGA-BJ-A2N7	-0.508844	0.0386322
TCGA-BJ-A2N8-01	TCGA-BJ-A2N8	-0.348677	0.168852
TCGA-BJ-A2N9-01	TCGA-BJ-A2N9	-0.310891	0.262621
TCGA-BJ-A2NA-01	TCGA-BJ-A2NA	0.032995	0.626357
TCGA-BJ-A2P4-01	TCGA-BJ-A2P4	0.000594911	0.689602
TCGA-BJ-A3EZ-01	TCGA-BJ-A3EZ	0.185961	0.74105
TCGA-BJ-A3F0-01	TCGA-BJ-A3F0	-0.0886324	0.509545
TCGA-BJ-A3PR-01	TCGA-BJ-A3PR	0.241603	0.378416
TCGA-BJ-A3PT-01	TCGA-BJ-A3PT	0.284066	0.839823
TCGA-BJ-A3PU-01	TCGA-BJ-A3PU	0.186108	0.880702
TCGA-CE-A13K-01	TCGA-CE-A13K	0.0378896	0.130921
TCGA-CE-A27D-01	TCGA-CE-A27D	0.195173	0.215403
TCGA-CE-A3MD-01	TCGA-CE-A3MD	-0.0041931	0.30951
TCGA-CE-A3ME-01	TCGA-CE-A3ME	-0.29186	0.447765
TCGA-DE-A0XZ-01	TCGA-DE-A0XZ	-0.302884	0.200212
TCGA-DE-A0Y3-01	TCGA-DE-A0Y3	-0.263151	0.466207
TCGA-DE-A2OL-01	TCGA-DE-A2OL	-0.546597	0.396162
TCGA-DE-A3KN-01	TCGA-DE-A3KN	-0.317424	0.209211
TCGA-DJ-A13L-01	TCGA-DJ-A13L	0.672178	0.652984
TCGA-DJ-A13M-01	TCGA-DJ-A13M	-0.328366	0.412258
TCGA-DJ-A13O-01	TCGA-DJ-A13O	-0.317799	0.698346
TCGA-DJ-A13P-01	TCGA-DJ-A13P	-0.303404	0.0505222
TCGA-DJ-A13R-01	TCGA-DJ-A13R	-0.195226	0.424674
TCGA-DJ-A13S-01	TCGA-DJ-A13S	-0.436643	0.0460931
TCGA-DJ-A13T-01	TCGA-DJ-A13T	-0.309197	0.00286262
TCGA-DJ-A13U-01	TCGA-DJ-A13U	-0.282286	0.460617
TCGA-DJ-A13V-01	TCGA-DJ-A13V	-0.0149255	0.168966
TCGA-DJ-A13W-01	TCGA-DJ-A13W	-0.25332	0.0796976
TCGA-DJ-A13X-01	TCGA-DJ-A13X	-0.308285	0.228356
TCGA-DJ-A1QD-01	TCGA-DJ-A1QD	-0.104824	0.664017
TCGA-DJ-A1QE-01	TCGA-DJ-A1QE	0.532157	0.851332
TCGA-DJ-A1QF-01	TCGA-DJ-A1QF	0.0129412	0.381788
TCGA-DJ-A1QG-01	TCGA-DJ-A1QG	-0.436401	0.104027
TCGA-DJ-A1QH-01	TCGA-DJ-A1QH	0.583215	0.75883
TCGA-DJ-A1QI-01	TCGA-DJ-A1QI	0.00633983	0.903057
TCGA-DJ-A1QL-01	TCGA-DJ-A1QL	-0.401686	0.0507209
TCGA-DJ-A1QM-01	TCGA-DJ-A1QM	0.570219	0.478007
TCGA-DJ-A1QN-01	TCGA-DJ-A1QN	-0.280943	0.957367
TCGA-DJ-A1QO-01	TCGA-DJ-A1QO	0.351669	0.358772
TCGA-DJ-A1QQ-01	TCGA-DJ-A1QQ	0.173668	0.870826
TCGA-DJ-A2PN-01	TCGA-DJ-A2PN	-0.290214	0.853081
TCGA-DJ-A2PP-01	TCGA-DJ-A2PP	-0.44142	0.203588
TCGA-DJ-A2PQ-01	TCGA-DJ-A2PQ	-0.304882	0.464488
TCGA-DJ-A2PR-01	TCGA-DJ-A2PR	-0.0958711	0.190617
TCGA-DJ-A2PS-01	TCGA-DJ-A2PS	-0.303895	0.555124
TCGA-DJ-A2PT-01	TCGA-DJ-A2PT	0.641476	0.859959
TCGA-DJ-A2PU-01	TCGA-DJ-A2PU	0.152853	0.152271
TCGA-DJ-A2PV-01	TCGA-DJ-A2PV	0.311444	0.214217
TCGA-DJ-A2PW-01	TCGA-DJ-A2PW	0.352145	0.0434995
TCGA-DJ-A2PY-01	TCGA-DJ-A2PY	0.601776	0.459254
TCGA-DJ-A2PZ-01	TCGA-DJ-A2PZ	0.448443	0.705942
TCGA-DJ-A2Q0-01	TCGA-DJ-A2Q0	-0.220493	0.0295665
TCGA-DJ-A2Q1-01	TCGA-DJ-A2Q1	0.578942	0.490207
TCGA-DJ-A2Q2-01	TCGA-DJ-A2Q2	-0.243477	0.351047
TCGA-DJ-A2Q3-01	TCGA-DJ-A2Q3	0.307457	0.580714
TCGA-DJ-A2Q4-01	TCGA-DJ-A2Q4	-0.194281	0.65283
TCGA-DJ-A2Q5-01	TCGA-DJ-A2Q5	-0.036001	0.411743
TCGA-DJ-A2Q6-01	TCGA-DJ-A2Q6	0.376348	0.66343
TCGA-DJ-A2QA-01	TCGA-DJ-A2QA	0.361696	0.590437
TCGA-DJ-A2QB-01	TCGA-DJ-A2QB	-0.369185	0.0371968
TCGA-DJ-A2QC-01	TCGA-DJ-A2QC	-0.172857	0.186903
TCGA-DJ-A3UK-01	TCGA-DJ-A3UK	-0.391426	0.359891
TCGA-DJ-A3UM-01	TCGA-DJ-A3UM	0.324681	0.703392
TCGA-DJ-A3UN-01	TCGA-DJ-A3UN	-0.384806	0.241721
TCGA-DJ-A3UO-01	TCGA-DJ-A3UO	0.171631	0.955516
TCGA-DJ-A3UP-01	TCGA-DJ-A3UP	-0.530479	0.0264524
TCGA-DJ-A3UQ-01	TCGA-DJ-A3UQ	0.757195	0.995965
TCGA-DJ-A3UR-01	TCGA-DJ-A3UR	-0.35146	0.758153
TCGA-DJ-A3US-01	TCGA-DJ-A3US	-0.462139	0.303018
TCGA-DJ-A3UT-01	TCGA-DJ-A3UT	-0.517751	0.434345
TCGA-DJ-A3UU-01	TCGA-DJ-A3UU	0.284428	0.621144
TCGA-DJ-A3UW-01	TCGA-DJ-A3UW	0.442912	0.569606
TCGA-DJ-A3UX-01	TCGA-DJ-A3UX	-0.415862	0.96418
TCGA-DJ-A3UY-01	TCGA-DJ-A3UY	0.567056	0.346345
TCGA-DJ-A3V7-01	TCGA-DJ-A3V7	-0.263776	0.449857
TCGA-DJ-A3VA-01	TCGA-DJ-A3VA	-0.426648	0.285217
TCGA-DJ-A3VB-01	TCGA-DJ-A3VB	0.409963	0.947007
TCGA-DJ-A3VE-01	TCGA-DJ-A3VE	-0.0998047	0.156709
TCGA-DJ-A3VF-01	TCGA-DJ-A3VF	0.715125	0.910628
TCGA-DJ-A3VJ-01	TCGA-DJ-A3VJ	0.352067	0.56952
TCGA-DO-A1JZ-01	TCGA-DO-A1JZ	-0.1668	0.000738489
TCGA-DO-A1K0-01	TCGA-DO-A1K0	-0.176925	0.0465911
TCGA-E3-A3DY-01	TCGA-E3-A3DY	-0.297897	0.268406
TCGA-E3-A3DZ-01	TCGA-E3-A3DZ	-0.530745	0.0886709
TCGA-E3-A3E0-01	TCGA-E3-A3E0	-0.488528	0.0373987
TCGA-E3-A3E1-01	TCGA-E3-A3E1	-0.292451	0.174271
TCGA-E3-A3E2-01	TCGA-E3-A3E2	-0.160535	0.178383
TCGA-E3-A3E3-01	TCGA-E3-A3E3	-0.249869	0.399168
TCGA-E3-A3E5-01	TCGA-E3-A3E5	-0.126326	0.245347
TCGA-E8-A242-01	TCGA-E8-A242	0.62534	0.859279
TCGA-E8-A2EA-01	TCGA-E8-A2EA	0.61766	0.216255
TCGA-E8-A413-01	TCGA-E8-A413	0.687643	0.390328
TCGA-E8-A415-01	TCGA-E8-A415	-0.352113	0.134187
TCGA-E8-A416-01	TCGA-E8-A416	-0.294538	0.390538
TCGA-E8-A418-01	TCGA-E8-A418	-0.103288	0.490654
TCGA-E8-A419-01	TCGA-E8-A419	0.249984	0.219452
TCGA-E8-A433-01	TCGA-E8-A433	0.61522	0.636694
TCGA-EL-A3CL-01	TCGA-EL-A3CL	-0.26008	0.342332
TCGA-EL-A3CM-01	TCGA-EL-A3CM	0.62269	0.835009
TCGA-EL-A3CN-01	TCGA-EL-A3CN	0.653967	0.357173
TCGA-EL-A3CO-01	TCGA-EL-A3CO	0.448638	0.63792
TCGA-EL-A3CP-01	TCGA-EL-A3CP	0.0620903	0.57775
TCGA-EL-A3CR-01	TCGA-EL-A3CR	0.644329	0.678354
TCGA-EL-A3CS-01	TCGA-EL-A3CS	0.230586	0.588647
TCGA-EL-A3CT-01	TCGA-EL-A3CT	0.414546	0.338663
TCGA-EL-A3CU-01	TCGA-EL-A3CU	0.593324	0.339183
TCGA-EL-A3CV-01	TCGA-EL-A3CV	0.641212	0.767468
TCGA-EL-A3CX-01	TCGA-EL-A3CX	-0.0962587	0.0123908
TCGA-EL-A3CY-01	TCGA-EL-A3CY	0.532124	0.613263
TCGA-EL-A3CZ-01	TCGA-EL-A3CZ	-0.448664	0.0627851
TCGA-EL-A3D0-01	TCGA-EL-A3D0	0.378511	0.768629
TCGA-EL-A3D5-01	TCGA-EL-A3D5	-0.255064	0.313521
TCGA-EL-A3D6-01	TCGA-EL-A3D6	0.517745	0.408152
TCGA-EL-A3GO-01	TCGA-EL-A3GO	-0.390459	0.00572345
TCGA-EL-A3GP-01	TCGA-EL-A3GP	0.632169	0.678736
TCGA-EL-A3GQ-01	TCGA-EL-A3GQ	-0.0616792	0.112058
TCGA-EL-A3GR-01	TCGA-EL-A3GR	0.310654	0.240796
TCGA-EL-A3GS-01	TCGA-EL-A3GS	0.0270492	0.0457476
TCGA-EL-A3GU-01	TCGA-EL-A3GU	0.711061	0.594243
TCGA-EL-A3GV-01	TCGA-EL-A3GV	0.162792	0.256747
TCGA-EL-A3GW-01	TCGA-EL-A3GW	-0.485069	0.477272
TCGA-EL-A3GX-01	TCGA-EL-A3GX	0.15809	0.171209
TCGA-EL-A3GY-01	TCGA-EL-A3GY	0.29036	0.0526512
TCGA-EL-A3GZ-01	TCGA-EL-A3GZ	0.110041	0.458916
TCGA-EL-A3H1-01	TCGA-EL-A3H1	-0.445301	0.361407
TCGA-EL-A3H2-01	TCGA-EL-A3H2	-0.432726	0.117584
TCGA-EL-A3H3-01	TCGA-EL-A3H3	0.261335	0.856192
TCGA-EL-A3H4-01	TCGA-EL-A3H4	0.224088	0.31858
TCGA-EL-A3H5-01	TCGA-EL-A3H5	0.683112	0.345439
TCGA-EL-A3H7-01	TCGA-EL-A3H7	0.723963	0.331867
TCGA-EL-A3H8-01	TCGA-EL-A3H8	0.140155	0.428076
TCGA-EL-A3MW-01	TCGA-EL-A3MW	-0.387209	0.242609
TCGA-EL-A3MX-01	TCGA-EL-A3MX	-0.0907389	0.0411654
TCGA-EL-A3MY-01	TCGA-EL-A3MY	0.70829	0.74102
TCGA-EL-A3MZ-01	TCGA-EL-A3MZ	0.647375	0.666649
TCGA-EL-A3N2-01	TCGA-EL-A3N2	0.173227	0.225059
TCGA-EL-A3N3-01	TCGA-EL-A3N3	0.414196	0.449933
TCGA-EL-A3T1-01	TCGA-EL-A3T1	0.512941	0.419379
TCGA-EL-A3T2-01	TCGA-EL-A3T2	-0.533389	0.181465
TCGA-EL-A3T3-01	TCGA-EL-A3T3	0.327205	0.214221
TCGA-EL-A3T6-01	TCGA-EL-A3T6	0.208779	0.24037
TCGA-EL-A3T7-01	TCGA-EL-A3T7	0.210366	0.206023
TCGA-EL-A3T8-01	TCGA-EL-A3T8	-0.111638	0.537871
TCGA-EL-A3T9-01	TCGA-EL-A3T9	0.683613	0.626911
TCGA-EL-A3TA-01	TCGA-EL-A3TA	0.141801	0.107122
TCGA-EL-A3TB-01	TCGA-EL-A3TB	-0.0938673	0.591208
TCGA-EL-A3ZH-01	TCGA-EL-A3ZH	-0.400569	0.189719
TCGA-EL-A3ZN-01	TCGA-EL-A3ZN	-0.290656	0.200932
TCGA-EL-A3ZP-01	TCGA-EL-A3ZP	0.539975	0.419362
TCGA-EL-A3ZQ-01	TCGA-EL-A3ZQ	0.278384	0.125185
TCGA-EL-A3ZR-01	TCGA-EL-A3ZR	-0.510434	0.00259733
TCGA-EL-A3ZT-01	TCGA-EL-A3ZT	-0.288371	0.563762
TCGA-EM-A1CS-01	TCGA-EM-A1CS	-0.301882	0.867634
TCGA-EM-A1CT-01	TCGA-EM-A1CT	-0.268144	0.886043
TCGA-EM-A1CU-01	TCGA-EM-A1CU	0.296241	0.688444
TCGA-EM-A1CV-01	TCGA-EM-A1CV	-0.3679	0.324527
TCGA-EM-A1CW-01	TCGA-EM-A1CW	-0.370465	0.751829
TCGA-EM-A1YA-01	TCGA-EM-A1YA	-0.447902	0.0125049
TCGA-EM-A1YB-01	TCGA-EM-A1YB	-0.194528	0.643953
TCGA-EM-A1YC-01	TCGA-EM-A1YC	-0.464662	0.0716225
TCGA-EM-A1YD-01	TCGA-EM-A1YD	-0.16173	0.207006
TCGA-EM-A1YE-01	TCGA-EM-A1YE	-0.341008	0.956555
TCGA-EM-A22I-01	TCGA-EM-A22I	0.387735	0.743108
TCGA-EM-A22J-01	TCGA-EM-A22J	-0.462342	0.0201562
TCGA-EM-A22K-01	TCGA-EM-A22K	-0.558188	0.0721068
TCGA-EM-A22L-01	TCGA-EM-A22L	-0.521695	0.00905441
TCGA-EM-A22N-01	TCGA-EM-A22N	-0.410326	0.30953
TCGA-EM-A22O-01	TCGA-EM-A22O	-0.209272	0.0327025
TCGA-EM-A22P-01	TCGA-EM-A22P	0.553601	0.663209
TCGA-EM-A22Q-01	TCGA-EM-A22Q	0.122756	0.234078
TCGA-EM-A2CJ-01	TCGA-EM-A2CJ	-0.318639	0.0519858
TCGA-EM-A2CK-01	TCGA-EM-A2CK	-0.548475	0.0300796
TCGA-EM-A2CL-01	TCGA-EM-A2CL	-0.574252	0.0119548
TCGA-EM-A2CN-01	TCGA-EM-A2CN	-0.311449	0.0102331
TCGA-EM-A2CO-01	TCGA-EM-A2CO	-0.352055	0.211735
TCGA-EM-A2CP-01	TCGA-EM-A2CP	-0.272693	0.00749589
TCGA-EM-A2CQ-01	TCGA-EM-A2CQ	-0.390159	0.0199869
TCGA-EM-A2CR-01	TCGA-EM-A2CR	0.212554	0.0157423
TCGA-EM-A2CT-01	TCGA-EM-A2CT	-0.412719	0.00145202
TCGA-EM-A2CU-01	TCGA-EM-A2CU	-0.0489626	0.436212
TCGA-EM-A2OV-01	TCGA-EM-A2OV	-0.353432	0.599344
TCGA-EM-A2OW-01	TCGA-EM-A2OW	-0.19693	0.919536
TCGA-EM-A2OX-01	TCGA-EM-A2OX	0.332718	0.713459
TCGA-EM-A2OY-01	TCGA-EM-A2OY	-0.470589	0.966841
TCGA-EM-A2OZ-01	TCGA-EM-A2OZ	-0.444022	0.9495
TCGA-EM-A2P0-01	TCGA-EM-A2P0	-0.116929	0.658171
TCGA-EM-A2P1-01	TCGA-EM-A2P1	0.387532	0.896857
TCGA-EM-A2P3-01	TCGA-EM-A2P3	0.656945	0.987271
TCGA-EM-A3AI-01	TCGA-EM-A3AI	-0.411355	0.0918993
TCGA-EM-A3AJ-01	TCGA-EM-A3AJ	-0.272312	0.106192
TCGA-EM-A3AK-01	TCGA-EM-A3AK	-0.256345	0.237265
TCGA-EM-A3AL-01	TCGA-EM-A3AL	-0.34904	0.165729
TCGA-EM-A3AN-01	TCGA-EM-A3AN	-0.123412	0.858657
TCGA-EM-A3AO-01	TCGA-EM-A3AO	-0.202473	0.354079
TCGA-EM-A3AP-01	TCGA-EM-A3AP	-0.331238	0.105564
TCGA-EM-A3AQ-01	TCGA-EM-A3AQ	-0.222507	0.257003
TCGA-EM-A3AR-01	TCGA-EM-A3AR	0.125042	0.757256
TCGA-EM-A3FJ-01	TCGA-EM-A3FJ	-0.000778	0.393134
TCGA-EM-A3FK-01	TCGA-EM-A3FK	-0.00569593	0.17742
TCGA-EM-A3FL-01	TCGA-EM-A3FL	-0.458243	0.414732
TCGA-EM-A3FM-01	TCGA-EM-A3FM	0.545872	0.378795
TCGA-EM-A3FN-01	TCGA-EM-A3FN	-0.350385	0.0240762
TCGA-EM-A3FO-01	TCGA-EM-A3FO	-0.0571666	0.0341974
TCGA-EM-A3FP-01	TCGA-EM-A3FP	-0.186402	0.47536
TCGA-EM-A3FQ-01	TCGA-EM-A3FQ	-0.21477	0.590831
TCGA-EM-A3FR-01	TCGA-EM-A3FR	-0.490935	0.567188
TCGA-EM-A3O3-01	TCGA-EM-A3O3	0.427369	0.817788
TCGA-EM-A3O6-01	TCGA-EM-A3O6	-0.265566	0.0383089
TCGA-EM-A3O7-01	TCGA-EM-A3O7	-0.414566	0.00133989
TCGA-EM-A3O9-01	TCGA-EM-A3O9	-0.268246	0.0553453
TCGA-EM-A3OA-01	TCGA-EM-A3OA	-0.512198	0.443018
TCGA-EM-A3OB-01	TCGA-EM-A3OB	-0.559692	0.163124
TCGA-ET-A25G-01	TCGA-ET-A25G	0.455307	0.282347
TCGA-ET-A25I-01	TCGA-ET-A25I	-0.389127	0.0124918
TCGA-ET-A25J-01	TCGA-ET-A25J	0.28733	0.523901
TCGA-ET-A25K-01	TCGA-ET-A25K	0.226859	0.223623
TCGA-ET-A25O-01	TCGA-ET-A25O	-0.455944	0.0921688
TCGA-ET-A25R-01	TCGA-ET-A25R	0.516962	0.177027
TCGA-ET-A2MY-01	TCGA-ET-A2MY	-0.117348	0.839232
TCGA-ET-A2MZ-01	TCGA-ET-A2MZ	-0.0826622	0.374022
TCGA-ET-A2N0-01	TCGA-ET-A2N0	0.271378	0.31856
TCGA-ET-A2N3-01	TCGA-ET-A2N3	-0.46297	0.283352
TCGA-ET-A2N5-01	TCGA-ET-A2N5	-0.485414	0.0165952
TCGA-ET-A39I-01	TCGA-ET-A39I	-0.479032	0.198223
TCGA-ET-A39J-01	TCGA-ET-A39J	0.327303	0.0804881
TCGA-ET-A39K-01	TCGA-ET-A39K	0.265181	0.446934
TCGA-ET-A39L-01	TCGA-ET-A39L	-0.412147	0.0180146
TCGA-ET-A39M-01	TCGA-ET-A39M	0.328647	0.437144
TCGA-ET-A39N-01	TCGA-ET-A39N	-0.170239	0.490761
TCGA-ET-A39O-01	TCGA-ET-A39O	0.601208	0.818149
TCGA-ET-A39P-01	TCGA-ET-A39P	0.459045	0.0233004
TCGA-ET-A39R-01	TCGA-ET-A39R	0.403148	0.243446
TCGA-ET-A39S-01	TCGA-ET-A39S	0.10649	0.597257
TCGA-ET-A39T-01	TCGA-ET-A39T	-0.410489	0.0287947
TCGA-ET-A3BO-01	TCGA-ET-A3BO	0.283968	0.401836
TCGA-ET-A3BP-01	TCGA-ET-A3BP	-0.335054	0.264273
TCGA-ET-A3BQ-01	TCGA-ET-A3BQ	0.217152	0.2842
TCGA-ET-A3BS-01	TCGA-ET-A3BS	-0.0941987	0.06561
TCGA-ET-A3BT-01	TCGA-ET-A3BT	0.368315	0.6224
TCGA-ET-A3BU-01	TCGA-ET-A3BU	0.215987	0.809747
TCGA-ET-A3BW-01	TCGA-ET-A3BW	-0.463773	0.257359
TCGA-ET-A3BX-01	TCGA-ET-A3BX	-0.111777	0.422832
TCGA-ET-A3DO-01	TCGA-ET-A3DO	0.523703	0.303929
TCGA-ET-A3DP-01	TCGA-ET-A3DP	0.0172105	0.237703
TCGA-ET-A3DQ-01	TCGA-ET-A3DQ	-0.0530591	0.693433
TCGA-ET-A3DR-01	TCGA-ET-A3DR	-0.199183	0.459825
TCGA-ET-A3DS-01	TCGA-ET-A3DS	-0.416135	0.0600884
TCGA-ET-A3DT-01	TCGA-ET-A3DT	0.257354	0.321647
TCGA-ET-A3DV-01	TCGA-ET-A3DV	-0.31977	0.315488
TCGA-ET-A3DW-01	TCGA-ET-A3DW	-0.323669	0.40748
TCGA-ET-A40Q-01	TCGA-ET-A40Q	0.570266	0.557269
TCGA-ET-A40S-01	TCGA-ET-A40S	0.0464171	0.373402
TCGA-FE-A22Z-01	TCGA-FE-A22Z	0.600445	0.59037
TCGA-FE-A230-01	TCGA-FE-A230	0.134721	0.409988
TCGA-FE-A231-01	TCGA-FE-A231	-0.368967	0.226059
TCGA-FE-A233-01	TCGA-FE-A233	-0.195557	0.128596
TCGA-FE-A234-01	TCGA-FE-A234	0.286263	0.0377328
TCGA-FE-A235-01	TCGA-FE-A235	0.475904	0.413909
TCGA-FE-A236-01	TCGA-FE-A236	-0.187368	0.451551
TCGA-FE-A237-01	TCGA-FE-A237	0.524682	0.448162
TCGA-FE-A23A-01	TCGA-FE-A23A	0.332439	0.540429
TCGA-FE-A3PA-01	TCGA-FE-A3PA	-0.0559612	0.16006
TCGA-FE-A3PB-01	TCGA-FE-A3PB	0.699032	0.161704
TCGA-FE-A3PC-01	TCGA-FE-A3PC	0.00180047	0.0197238
TCGA-FE-A3PD-01	TCGA-FE-A3PD	-0.209044	0.117597
TCGA-FK-A3S3-01	TCGA-FK-A3S3	-0.168303	0.576231
TCGA-FK-A3SB-01	TCGA-FK-A3SB	0.136328	0.505316
TCGA-FK-A3SD-01	TCGA-FK-A3SD	-0.340638	0.10121
TCGA-FK-A3SE-01	TCGA-FK-A3SE	0.258839	0.476634
TCGA-FK-A3SG-01	TCGA-FK-A3SG	0.152801	0.0643595
TCGA-FK-A3SH-01	TCGA-FK-A3SH	0.0847535	0.534475
TCGA-FY-A2QD-01	TCGA-FY-A2QD	-0.442821	0.00160101
TCGA-FY-A3BL-01	TCGA-FY-A3BL	-0.357672	0.363078
TCGA-FY-A3I4-01	TCGA-FY-A3I4	0.463037	0.539985
TCGA-FY-A3I5-01	TCGA-FY-A3I5	-0.407147	0.917036
TCGA-FY-A3NM-01	TCGA-FY-A3NM	-0.492501	0.230145
TCGA-FY-A3NN-01	TCGA-FY-A3NN	-0.35867	0.0235843
TCGA-FY-A3NP-01	TCGA-FY-A3NP	-0.528144	0.224889
TCGA-FY-A3ON-01	TCGA-FY-A3ON	-0.25673	0.618693
TCGA-FY-A3R6-01	TCGA-FY-A3R6	0.379087	0.462684
TCGA-FY-A3R7-01	TCGA-FY-A3R7	-0.37724	0.561779
TCGA-FY-A3R8-01	TCGA-FY-A3R8	0.343446	0.29288
TCGA-FY-A3R9-01	TCGA-FY-A3R9	-0.406964	0.476634
TCGA-FY-A3RA-01	TCGA-FY-A3RA	-0.330877	0.352888
TCGA-FY-A3W9-01	TCGA-FY-A3W9	-0.493907	0.152836
TCGA-FY-A3WA-01	TCGA-FY-A3WA	-0.518523	0.493275
TCGA-FY-A40K-01	TCGA-FY-A40K	-0.0522187	0.631116
TCGA-GE-A2C6-01	TCGA-GE-A2C6	0.577451	0.396197
TCGA-H2-A26U-01	TCGA-H2-A26U	0.549012	0.353929
TCGA-H2-A2K9-01	TCGA-H2-A2K9	-0.505166	0.0823604
TCGA-H2-A3RH-01	TCGA-H2-A3RH	-0.469093	0.0508306
TCGA-H2-A3RI-01	TCGA-H2-A3RI	-0.346886	0.392369
TCGA-H2-A421-01	TCGA-H2-A421	0.450115	0.233089
TCGA-IM-A3EB-01	TCGA-IM-A3EB	0.248715	0.269017
TCGA-IM-A3ED-01	TCGA-IM-A3ED	0.0735725	0.11633
TCGA-IM-A3U2-01	TCGA-IM-A3U2	0.638216	0.842416
TCGA-IM-A3U3-01	TCGA-IM-A3U3	0.337328	0.433157
TCGA-J8-A3NZ-01	TCGA-J8-A3NZ	0.0184894	0.218663
TCGA-J8-A3O0-01	TCGA-J8-A3O0	-0.46694	0.267307
TCGA-J8-A3YE-01	TCGA-J8-A3YE	-0.377163	0.191252
TCGA-KS-A41J-01	TCGA-KS-A41J	0.158219	0.10459
TCGA-KS-A41L-01	TCGA-KS-A41L	-0.373168	0.0313759

## Sheet: Figure 5C-E VUMC
Diagnosis_Simplified	myCAF Score	Log2(FAP Expression)	Log2 (POSTN Expression)
Benign	-0.151698	5.181	8.85007
RAS-Like WDTC	-0.501139	4.37208	7.70482
RAS-Like WDTC	-0.217749	6.97901	7.25266
BRAF-Like WDTC	-0.175501	6.28372	10.0008
Benign	0.0518149	5.06788	5.18004
Benign	-0.168599	5.45896	5.90261
BRAF-Like WDTC	0.5442	6.25545	9.97457
Benign	-0.44601	5.22825	7.74273
RAS-Like WDTC	-0.526311	4.96273	7.83714
BRAF-Like WDTC	-0.537886	6.93765	7.38636
BRAF-Like WDTC	-0.159997	5.78485	9.27862
Benign	-0.255742	2.236	7.67363
RAS-Like WDTC	-0.469992	5.52867	7.21516
RAS-Like WDTC	-0.306475	4.49369	7.24509
Benign	0.00593677	6.27756	8.82546
Benign	-0.481317	5.31612	8.91342
BRAF-Like WDTC	0.670703	7.20285	10.891
RAS-Like WDTC	0.443048	7.61163	10.1915
RAS-Like WDTC	-0.480619	2.54199	5.26248
RAS-Like WDTC	0.1307	4.90684	7.46603
Benign	-0.387966	5.14884	11.0078
Benign	-0.403635	3.88161	7.3481
RAS-Like WDTC	-0.526044	4.96064	7.32115
RAS-Like WDTC	-0.291799	5.01789	9.17679
BRAF-Like WDTC	-0.412876	4.25021	7.90085
RAS-Like WDTC	-0.344657	5.68255	6.53489
Benign	-0.376572	2.92241	7.28222
RAS-Like WDTC	0.345912	6.02693	7.85885
RAS-Like WDTC	-0.369085	4.77994	5.61419
Benign	-0.50895	5.09677	6.68952
Benign	-0.322219	3.44227	8.29858
Benign	-0.0896511	3.91067	7.53966
BRAF-Like WDTC	0.442508	7.33147	8.52474
Benign	0.0532935	3.4837	8.12198
RAS-Like WDTC	-0.375388	4.41466	7.53903
BRAF-Like WDTC	0.374982	8.19657	9.86483
Benign	-0.348713	4.28372	7.27812
RAS-Like WDTC	-0.25635	6.14935	8.8071
Benign	5.97554e-05	3.30095	6.46878
Benign	-0.437702	4.12546	9.89734
Benign	0.256159	6.12633	9.77166
RAS-Like WDTC	-0.255936	6.29918	10.3077
RAS-Like WDTC	-0.439267	4.14326	7.16177
BRAF-Like WDTC	0.710343	8.45673	11.0223
RAS-Like WDTC	-0.334707	4.85135	7.82479
BRAF-Like WDTC	0.206157	6.1631	8.17756
BRAF-Like WDTC	0.664846	8.37603	11.1219
Benign	-0.253026	6.00177	8.60986
BRAF-Like WDTC	-0.0482979	0	6.01172
Benign	-0.416093	4.60817	7.96537
Benign	-0.378136	5.549	8.37465
RAS-Like WDTC	-0.358812	6.07071	8.12702
RAS-Like WDTC	-0.5482	6.40004	7.87057
RAS-Like WDTC	-0.514669	3.76191	7.78727
BRAF-Like WDTC	-0.420599	5.35444	7.16753
Benign	-0.276491	4.39135	6.50679
BRAF-Like WDTC	-0.0221559	6.90342	9.54441
Benign	-0.58236	5.42175	7.06917
BRAF-Like WDTC	0.275162	7.38945	10.5675
BRAF-Like WDTC	0.216685	6.51864	8.21954
RAS-Like WDTC	-0.270283	4.46769	7.14503
BRAF-Like WDTC	-0.286351	6.00935	7.05777
BRAF-Like WDTC	0.592477	7.87393	8.99453
BRAF-Like WDTC	-0.327959	5.65403	8.88963
RAS-Like WDTC	-0.421407	5.02837	7.83463
RAS-Like WDTC	-0.27466	5.58839	8.87039
RAS-Like WDTC	-0.306944	5.65803	8.93954
BRAF-Like WDTC	0.1173	8.16591	10.6191
RAS-Like WDTC	0.089663	6.99408	9.21702
Benign	-0.357174	6.28716	11.0045
RAS-Like WDTC	-0.430884	5.98579	8.79207
RAS-Like WDTC	-0.0279424	7.44434	10.0549
Benign	-0.184026	5.10862	7.93716
BRAF-Like WDTC	0.190039	7.65241	10.6469
BRAF-Like WDTC	0.296443	7.26689	10.7042
BRAF-Like WDTC	-0.0908218	5.73003	9.02087
Benign	-0.415321	5.05802	9.17754
Benign	0.325738	6.91399	9.33841
Benign	0.159582	5.75222	10.4349
RAS-Like WDTC	-0.258364	5.73186	7.57146
Benign	-0.272286	5.63468	8.26576
BRAF-Like WDTC	0.152472	6.78773	8.68239
RAS-Like WDTC	-0.396823	5.37607	7.04221
RAS-Like WDTC	-0.314604	6.50332	7.84086
BRAF-Like WDTC	0.293727	7.13515	9.68082
Benign	-0.44147	5.12828	8.06909
Benign	-0.392482	4.63734	8.12365
RAS-Like WDTC	-0.368651	4.33703	8.71388
RAS-Like WDTC	-0.564503	4.53829	6.54921
RAS-Like WDTC	-0.540207	4.31721	7.1015
RAS-Like WDTC	-0.54761	5.50955	7.61837
Benign	-0.344192	4.12812	7.74571
Benign	-0.00679876	4.11485	8.70392
BRAF-Like WDTC	0.511112	8.01691	10.9315
BRAF-Like WDTC	0.327997	7.70352	10.7438
RAS-Like WDTC	-0.439605	6.02813	8.31388
RAS-Like WDTC	0.218584	7.21695	9.96638
Benign	-0.469139	3.9627	8.08185
Benign	-0.328638	4.77929	7.07483
RAS-Like WDTC	-0.393873	5.4995	7.38972
Benign	-0.445711	5.01207	7.62309
RAS-Like WDTC	-0.221404	4.76943	6.21508
RAS-Like WDTC	-0.283764	3.88562	7.42524
RAS-Like WDTC	-0.478782	5.81349	7.5034
Benign	0.0364464	4.95124	8.43158
BRAF-Like WDTC	0.0974846	5.47318	7.83661
RAS-Like WDTC	-0.487913	5.63639	8.37007
Benign	-0.530722	5.23396	8.771
BRAF-Like WDTC	-0.298433	5.86834	7.08944
Benign	-0.391679	5.83088	6.88626
BRAF-Like WDTC	0.390143	6.5629	8.05167
Benign	-0.518453	4.17676	7.38539
RAS-Like WDTC	-0.161673	3.88174	8.13494
RAS-Like WDTC	-0.440255	5.35025	7.14232
RAS-Like WDTC	-0.13772	4.55049	9.04561
RAS-Like WDTC	-0.484032	5.25945	7.67663
PDTC	-0.232927	7.32251	8.9675
Benign	-0.305834	5.70551	7.92328
ATC	0.551324	9.4086	11.0868
RAS-Like WDTC	0.361279	8.34194	11.3125
Benign	-0.0394836	7.0798	7.5138
ATC	0.661736	9.08756	11.6527
Benign	-0.145026	5.39731	7.28373
RAS-Like WDTC	-0.301436	5.58709	8.88983
RAS-Like WDTC	-0.511043	4.5122	7.37786
PDTC	-0.171866	7.07251	9.98735
ATC	0.75002	9.99088	13.345
Benign	-0.361148	6.1925	6.00815
PDTC	-0.258792	4.15133	8.62496
Benign	-0.308882	5.42553	8.43494
Benign	-0.495849	4.98437	6.55297
PDTC	-0.147298	6.92133	9.19846
BRAF-Like WDTC	0.398841	7.93747	10.3455
RAS-Like WDTC	-0.592488	4.25556	7.65764
Benign	-0.253098	5.85567	7.37447
RAS-Like WDTC	-0.541336	3.4255	7.44417
RAS-Like WDTC	-0.248508	4.83759	9.02347
ATC	0.781637	9.44342	12.2277
RAS-Like WDTC	-0.471926	5.02074	4.70988
BRAF-Like WDTC	0.602415	7.78381	10.1341
ATC	0.0293138	7.24407	7.84089
PDTC	0.229598	7.22814	11.1602
ATC	0.547014	8.81055	11.0356
PDTC	0.347721	4.93049	8.88972
Benign	-0.278932	6.36475	8.21909
RAS-Like WDTC	-0.28419	5.79572	8.9612
Benign	0.019616	5.12185	8.30356
PDTC	0.371682	7.95484	10.4125
BRAF-Like WDTC	-0.299931	5.12438	5.48838
PDTC	-0.481727	5.17419	8.87857
BRAF-Like WDTC	0.299387	6.82089	10.0403
BRAF-Like WDTC	0.38025	7.11743	9.2509
ATC	0.451633	7.8682	11.2107
RAS-Like WDTC	-0.133211	6.20269	8.41537
Benign	-0.369589	5.81795	8.77224
Benign	-0.206608	5.82203	9.00661
ATC	0.524471	9.15582	9.25017
RAS-Like WDTC	0.0662238	5.73821	8.59187
RAS-Like WDTC	0.426068	7.20311	11.3284
ATC	-0.506666	6.35178	8.41076
PDTC	-0.273747	5.51193	8.49955
PDTC	-0.450587	5.73546	8.02755
ATC	0.619255	8.20077	11.7819
ATC	0.26811	7.80339	9.29298
RAS-Like WDTC	-0.109018	5.59315	8.33832
Benign	-0.186811	6.14848	5.09678
Benign	-0.309808	5.7959	6.64666
RAS-Like WDTC	-0.198785	5.36389	8.44804
RAS-Like WDTC	-0.263196	5.87376	6.93574
Benign	-0.409102	5.0926	8.61561
Benign	-0.514761	5.34538	5.69742
RAS-Like WDTC	-0.134644	4.48931	7.67859
RAS-Like WDTC	-0.222026	6.38237	8.07787
ATC	0.00349657	6.44825	9.17111
Benign	-0.00929959	6.38397	7.53418
BRAF-Like WDTC	-0.428418	5.60127	6.13252
Benign	-0.424504	3.99428	8.14468
RAS-Like WDTC	-0.179278	4.68802	8.35321
Benign	-0.170325	5.99876	5.94518
RAS-Like WDTC	-0.374249	6.37082	8.68862
ATC	0.626303	9.52867	13.1733
RAS-Like WDTC	-0.342207	5.20585	7.73859
RAS-Like WDTC	-0.467977	5.25098	9.15199
RAS-Like WDTC	0.107709	6.38927	8.69055
ATC	-0.341881	6.57206	6.73898
ATC	0.317945	7.3745	11.267
ATC	-0.35179	5.86827	7.42009
PDTC	-0.478	5.77273	7.09548
ATC	-0.330364	6.38507	6.8175
ATC	-0.0621696	6.67797	7.84197
ATC	0.110634	7.96281	8.05311
ATC	-0.357228	5.61248	6.75141
ATC	-0.0151786	6.93547	8.03436
ATC	-0.112737	5.69284	7.27635
ATC	-0.202692	5.98388	7.63117
ATC	-0.301971	6.3069	7.31097
RAS-Like WDTC	-0.255495	6.27125	9.80369
PDTC	0.0526351	7.2612	10.3542
PDTC	-0.483798	6.22469	8.62005
BRAF-Like WDTC	-0.243047	6.02378	7.95118
ATC	0.773418	10.3399	13.2048
BRAF-Like WDTC	-0.450679	5.84993	7.41812
ATC	0.720476	11.3344	15.1187
BRAF-Like WDTC	0.688075	8.61171	11.8681
BRAF-Like WDTC	0.126861	5.93056	7.69367
ATC	0.788821	10.3714	13.4258
BRAF-Like WDTC	0.708313	8.83866	12.092
PDTC	-0.191711	5.72441	10.5534
BRAF-Like WDTC	-0.0215219	5.59569	9.78171
RAS-Like WDTC	-0.430735	5.57156	8.19068
BRAF-Like WDTC	0.660733	9.60826	12.347
Benign	-0.225637	5.40536	5.17688
RAS-Like WDTC	-0.488897	3.187	8.55442
RAS-Like WDTC	-0.50777	3.67237	8.16442
BRAF-Like WDTC	-0.406062	4.12139	4.71357
BRAF-Like WDTC	-0.0622531	7.3889	9.82169
BRAF-Like WDTC	-0.133112	6.92751	9.96096
BRAF-Like WDTC	0.0552763	5.69549	8.18515
BRAF-Like WDTC	0.363003	6.50118	8.70807
BRAF-Like WDTC	0.160733	6.67951	8.29217
BRAF-Like WDTC	0.358963	7.28468	9.43521
BRAF-Like WDTC	-0.0890834	5.21902	9.15803
BRAF-Like WDTC	0.602818	9.15069	12.0842
BRAF-Like WDTC	-0.30294	4.28862	5.92485
BRAF-Like WDTC	0.199571	7.71593	8.92441
BRAF-Like WDTC	-0.245762	3.40515	4.77521
BRAF-Like WDTC	-0.218615	4.22164	5.7541
BRAF-Like WDTC	0.563679	7.39133	10.7568
BRAF-Like WDTC	-0.142355	5.48054	9.35439
BRAF-Like WDTC	0.233357	7.41471	11.1573
RAS-Like WDTC	-0.502133	4.98997	7.91011
RAS-Like WDTC	-0.449805	5.55972	8.66091
BRAF-Like WDTC	0.745286	9.5584	12.3043
BRAF-Like WDTC	0.0918995	6.38954	9.19371
BRAF-Like WDTC	0.0260545	6.40147	8.24704
BRAF-Like WDTC	0.543169	8.1708	10.1001
PDTC	0.530221	8.07362	10.8403
BRAF-Like WDTC	0.296013	7.66232	10.3528
BRAF-Like WDTC	-0.107286	7.65462	9.78985
BRAF-Like WDTC	0.0533657	6.48332	9.0752
RAS-Like WDTC	-0.350575	7.88467	9.19651
BRAF-Like WDTC	0.0168448	6.99978	10.2846
PDTC	0.726147	10.6618	12.8668
BRAF-Like WDTC	-0.334431	7.54065	8.94443
BRAF-Like WDTC	-0.502135	7.22881	8.29303
BRAF-Like WDTC	0.132762	8.21193	10.5878
BRAF-Like WDTC	0.504745	8.06693	10.7884
BRAF-Like WDTC	0.675534	9.13967	12.2391
BRAF-Like WDTC	0.558627	8.23935	10.8102
ATC	0.650357	8.67622	12.7817
RAS-Like WDTC	-0.149891	5.58012	9.26783
BRAF-Like WDTC	0.601899	8.67024	11.8385
RAS-Like WDTC	-0.0490394	5.81323	9.45319
RAS-Like WDTC	0.192334	6.50422	9.3665
BRAF-Like WDTC	0.544731	8.97473	11.797
BRAF-Like WDTC	0.631266	8.42568	11.4693
BRAF-Like WDTC	0.21709	6.48302	10.2298
BRAF-Like WDTC	0.423497	8.04964	12.1648
RAS-Like WDTC	0.281086	7.97902	12.1374
BRAF-Like WDTC	0.479523	7.91782	11.4948
ATC	0.818962	10.5606	14.8581
BRAF-Like WDTC	0.523387	7.25973	10.0002
BRAF-Like WDTC	0.68633	8.43679	12.4444
PDTC	-0.295041	3.86075	8.54196
ATC	0.691301	9.9609	14.4646
PDTC	0.215103	5.15578	8.51101
BRAF-Like WDTC	0.22977	9.07973	10.1531
BRAF-Like WDTC	0.391266	8.05789	11.4889
PDTC	-0.322281	6.08841	8.20319
BRAF-Like WDTC	-0.125849	0	7.29376
BRAF-Like WDTC	0.32673	5.43537	10.3369
BRAF-Like WDTC	0.463818	6.01365	9.69333
BRAF-Like WDTC	0.110661	4.91485	9.18406
BRAF-Like WDTC	0.185005	7.17452	9.0319
BRAF-Like WDTC	0.355865	7.78669	10.7758
RAS-Like WDTC	-0.407604	7.05194	10.131
BRAF-Like WDTC	-0.508136	6.03989	8.33777
BRAF-Like WDTC	0.436004	9.38409	10.3627
BRAF-Like WDTC	0.187341	8.86542	10.6504
BRAF-Like WDTC	-0.400407	4.60735	6.94693
BRAF-Like WDTC	-0.174934	6.4832	9.6079
BRAF-Like WDTC	0.297399	6.21849	9.58859
BRAF-Like WDTC	-0.189365	6.73531	7.08989
BRAF-Like WDTC	0.0933294	6.88287	9.06766
PDTC	0.461906	6.32033	10.0849
BRAF-Like WDTC	0.518249	8.29502	11.7827
BRAF-Like WDTC	0.262486	6.84608	10.4388
BRAF-Like WDTC	0.562533	7.26857	10.917
BRAF-Like WDTC	0.112433	0	9.02064
BRAF-Like WDTC	0.217376	8.2652	11.671
BRAF-Like WDTC	0.129693	5.81069	10.7131
RAS-Like WDTC	0.128498	6.87267	9.26
BRAF-Like WDTC	-0.419584	4.69789	7.41723
BRAF-Like WDTC	0.257514	7.39986	10.1819
ATC	0.363919	9.01857	11.5671
RAS-Like WDTC	0.354266	6.74485	10.6493
PDTC	0.0475787	5.77612	9.56198
RAS-Like WDTC	0.4248	8.53684	11.888
ATC	0.121347	6.54585	11.0999

## Sheet: Figure 5C-E TCGA
SAMPLE_ID	PATIENT_ID	BRAFV600E_RAS Score Designation	myCAF Score	Log2(FAP Expression)	Log2(POSTN Expression)
TCGA-BJ-A0YZ-01	TCGA-BJ-A0YZ	Ras-like	-0.142153	5.96904	11.9527
TCGA-BJ-A0Z0-01	TCGA-BJ-A0Z0	Ras-like	-0.472573	2.87129	3.44237
TCGA-BJ-A0Z2-01	TCGA-BJ-A0Z2	Ras-like	-0.48359	4.45319	8.53202
TCGA-BJ-A0Z3-01	TCGA-BJ-A0Z3	Braf-like	-0.338528	6.4694	9.13636
TCGA-BJ-A0Z9-01	TCGA-BJ-A0Z9	Braf-like	0.338311	5.95065	10.3484
TCGA-BJ-A0ZA-01	TCGA-BJ-A0ZA	Ras-like	-0.4716	4.08401	9.53058
TCGA-BJ-A0ZB-01	TCGA-BJ-A0ZB	Braf-like	0.163628	8.11419	10.1052
TCGA-BJ-A0ZC-01	TCGA-BJ-A0ZC	Ras-like	-0.429718	2.83327	9.71341
TCGA-BJ-A0ZE-01	TCGA-BJ-A0ZE	Ras-like	-0.346281	2.57068	6.70117
TCGA-BJ-A0ZG-01	TCGA-BJ-A0ZG	Ras-like	-0.455997	4.83175	9.74628
TCGA-BJ-A0ZH-01	TCGA-BJ-A0ZH	Braf-like	-0.0934286	6.67249	8.82645
TCGA-BJ-A0ZJ-01	TCGA-BJ-A0ZJ	Braf-like	-0.312996	6.05295	8.06658
TCGA-BJ-A18Y-01	TCGA-BJ-A18Y	Ras-like	-0.437052	6.0959	8.84166
TCGA-BJ-A18Z-01	TCGA-BJ-A18Z	Braf-like	0.673109	10.1593	13.738
TCGA-BJ-A191-01	TCGA-BJ-A191	Ras-like	-0.518913	3.0346	7.89246
TCGA-BJ-A192-01	TCGA-BJ-A192	Ras-like	-0.287347	5.67347	7.62548
TCGA-BJ-A28R-01	TCGA-BJ-A28R	Braf-like	-0.31962	6.54048	9.83683
TCGA-BJ-A28S-01	TCGA-BJ-A28S	Ras-like	-0.519014	5.37277	8.89416
TCGA-BJ-A28T-01	TCGA-BJ-A28T	Braf-like	0.118072	8.16706	10.5982
TCGA-BJ-A28V-01	TCGA-BJ-A28V	Ras-like	-0.489011	3.76931	9.61546
TCGA-BJ-A28X-01	TCGA-BJ-A28X	Braf-like	0.451155	9.1437	13.3379
TCGA-BJ-A28Z-01	TCGA-BJ-A28Z	Braf-like	0.539695	8.34071	9.89992
TCGA-BJ-A290-01	TCGA-BJ-A290	Braf-like	0.214544	7.87288	10.7163
TCGA-BJ-A2N7-01	TCGA-BJ-A2N7	Ras-like	-0.508844	5.85993	10.1344
TCGA-BJ-A2N8-01	TCGA-BJ-A2N8	Ras-like	-0.348677	4.6449	8.83081
TCGA-BJ-A2N9-01	TCGA-BJ-A2N9	Ras-like	-0.310891	4.22963	6.33157
TCGA-BJ-A2NA-01	TCGA-BJ-A2NA	Braf-like	0.032995	7.0516	8.67206
TCGA-BJ-A2P4-01	TCGA-BJ-A2P4	Ras-like	0.000594911	5.98591	11.5278
TCGA-BJ-A3EZ-01	TCGA-BJ-A3EZ	Braf-like	0.185961	7.44222	12.2058
TCGA-BJ-A3F0-01	TCGA-BJ-A3F0	Ras-like	-0.0886324	3.44891	10.1396
TCGA-BJ-A3PR-01	TCGA-BJ-A3PR	Braf-like	0.241603	7.88732	11.0139
TCGA-BJ-A3PT-01	TCGA-BJ-A3PT	Ras-like	0.284066	8.11376	9.69221
TCGA-BJ-A3PU-01	TCGA-BJ-A3PU	Braf-like	0.186108	7.71297	9.40097
TCGA-BJ-A45D-01	TCGA-BJ-A45D	Ras-like	-0.00375704	5.70093	9.65737
TCGA-BJ-A45F-01	TCGA-BJ-A45F	Ras-like	-0.444255	5.71515	7.77832
TCGA-BJ-A45G-01	TCGA-BJ-A45G	Ras-like	-0.593304	5.18133	6.34161
TCGA-BJ-A45I-01	TCGA-BJ-A45I	Braf-like	0.615066	9.25262	12.7639
TCGA-BJ-A45J-01	TCGA-BJ-A45J	Braf-like	0.175469	6.50027	8.72699
TCGA-BJ-A45K-01	TCGA-BJ-A45K	Ras-like	-0.354409	5.17251	7.85734
TCGA-BJ-A4O8-01	TCGA-BJ-A4O8	Braf-like	0.580381	10.2043	12.874
TCGA-BJ-A4O9-01	TCGA-BJ-A4O9	Braf-like	-0.473461	1.4261	7.63838
TCGA-CE-A13K-01	TCGA-CE-A13K	Braf-like	0.0378896	4.87306	8.34748
TCGA-CE-A27D-01	TCGA-CE-A27D	Braf-like	0.195173	7.90794	10.7454
TCGA-CE-A3MD-01	TCGA-CE-A3MD	Ras-like	-0.0041931	6.90738	10.5671
TCGA-CE-A3ME-01	TCGA-CE-A3ME	Braf-like	-0.29186	4.9893	8.54622
TCGA-CE-A482-01	TCGA-CE-A482	Braf-like	0.0346572	6.31618	9.00587
TCGA-CE-A484-01	TCGA-CE-A484	Ras-like	-0.323788	6.45004	7.52726
TCGA-CE-A485-01	TCGA-CE-A485	Braf-like	0.473688	9.78545	12.4978
TCGA-DE-A0XZ-01	TCGA-DE-A0XZ	Braf-like	-0.302884	6.19062	8.77194
TCGA-DE-A0Y2-01	TCGA-DE-A0Y2	Braf-like	0.0647425	5.44408	8.77406
TCGA-DE-A0Y3-01	TCGA-DE-A0Y3	Braf-like	-0.263151	5.15731	8.04026
TCGA-DE-A2OL-01	TCGA-DE-A2OL	Ras-like	-0.546597	4.48456	8.72662
TCGA-DE-A3KN-01	TCGA-DE-A3KN	Braf-like	-0.317424	5.61633	9.12846
TCGA-DE-A4M9-01	TCGA-DE-A4M9	Ras-like	-0.202955	6.36919	11.7147
TCGA-DJ-A13L-01	TCGA-DJ-A13L	Braf-like	0.672178	9.24402	12.6327
TCGA-DJ-A13M-01	TCGA-DJ-A13M	Ras-like	-0.328366	4.06414	6.19148
TCGA-DJ-A13O-01	TCGA-DJ-A13O	Braf-like	-0.317799	6.60547	8.70196
TCGA-DJ-A13P-01	TCGA-DJ-A13P	Braf-like	-0.303404	4.552	7.90645
TCGA-DJ-A13R-01	TCGA-DJ-A13R	Ras-like	-0.195226	4.50074	5.08147
TCGA-DJ-A13S-01	TCGA-DJ-A13S	Ras-like	-0.436643	4.31302	5.929
TCGA-DJ-A13T-01	TCGA-DJ-A13T	Braf-like	-0.309197	4.59122	8.134
TCGA-DJ-A13U-01	TCGA-DJ-A13U	Braf-like	-0.282286	5.70693	9.30223
TCGA-DJ-A13V-01	TCGA-DJ-A13V	Braf-like	-0.0149255	6.62182	10.0002
TCGA-DJ-A13W-01	TCGA-DJ-A13W	Ras-like	-0.25332	3.71249	7.99027
TCGA-DJ-A13X-01	TCGA-DJ-A13X	Braf-like	-0.308285	5.12826	8.07102
TCGA-DJ-A1QD-01	TCGA-DJ-A1QD	Braf-like	-0.104824	6.35131	9.91919
TCGA-DJ-A1QE-01	TCGA-DJ-A1QE	Braf-like	0.532157	8.26426	12.0836
TCGA-DJ-A1QF-01	TCGA-DJ-A1QF	Braf-like	0.0129412	6.94801	11.9775
TCGA-DJ-A1QG-01	TCGA-DJ-A1QG	Ras-like	-0.436401	5.78573	8.60692
TCGA-DJ-A1QH-01	TCGA-DJ-A1QH	Braf-like	0.583215	9.40371	13.0384
TCGA-DJ-A1QI-01	TCGA-DJ-A1QI	Braf-like	0.00633983	6.64737	11.0121
TCGA-DJ-A1QL-01	TCGA-DJ-A1QL	Ras-like	-0.401686	5.20329	9.93765
TCGA-DJ-A1QM-01	TCGA-DJ-A1QM	Braf-like	0.570219	9.11168	12.7213
TCGA-DJ-A1QN-01	TCGA-DJ-A1QN	Braf-like	-0.280943	5.48234	7.97654
TCGA-DJ-A1QO-01	TCGA-DJ-A1QO	Braf-like	0.351669	7.40514	10.0581
TCGA-DJ-A1QQ-01	TCGA-DJ-A1QQ	Braf-like	0.173668	7.77741	11.6511
TCGA-DJ-A2PN-01	TCGA-DJ-A2PN	Braf-like	-0.290214	6.05265	8.2559
TCGA-DJ-A2PO-01	TCGA-DJ-A2PO	Braf-like	0.0125754	7.15999	9.99309
TCGA-DJ-A2PP-01	TCGA-DJ-A2PP	Ras-like	-0.44142	3.99538	8.42721
TCGA-DJ-A2PQ-01	TCGA-DJ-A2PQ	Braf-like	-0.304882	5.65505	8.18878
TCGA-DJ-A2PR-01	TCGA-DJ-A2PR	Braf-like	-0.0958711	6.17349	9.30592
TCGA-DJ-A2PS-01	TCGA-DJ-A2PS	Braf-like	-0.303895	7.02577	9.39133
TCGA-DJ-A2PT-01	TCGA-DJ-A2PT	Braf-like	0.641476	10.0839	12.853
TCGA-DJ-A2PU-01	TCGA-DJ-A2PU	Braf-like	0.152853	6.45235	9.59158
TCGA-DJ-A2PV-01	TCGA-DJ-A2PV	Braf-like	0.311444	7.75367	10.8373
TCGA-DJ-A2PW-01	TCGA-DJ-A2PW	Braf-like	0.352145	6.86281	10.6242
TCGA-DJ-A2PX-01	TCGA-DJ-A2PX	Braf-like	-0.27729	6.93413	8.6244
TCGA-DJ-A2PY-01	TCGA-DJ-A2PY	Braf-like	0.601776	9.21333	13.1692
TCGA-DJ-A2PZ-01	TCGA-DJ-A2PZ	Braf-like	0.448443	8.64146	11.4765
TCGA-DJ-A2Q0-01	TCGA-DJ-A2Q0	Ras-like	-0.220493	5.35277	10.5978
TCGA-DJ-A2Q1-01	TCGA-DJ-A2Q1	Braf-like	0.578942	8.75269	10.277
TCGA-DJ-A2Q2-01	TCGA-DJ-A2Q2	Ras-like	-0.243477	6.14558	10.6947
TCGA-DJ-A2Q3-01	TCGA-DJ-A2Q3	Braf-like	0.307457	8.44142	11.5087
TCGA-DJ-A2Q4-01	TCGA-DJ-A2Q4	Braf-like	-0.194281	7.20911	8.52225
TCGA-DJ-A2Q5-01	TCGA-DJ-A2Q5	Braf-like	-0.036001	7.16976	10.282
TCGA-DJ-A2Q6-01	TCGA-DJ-A2Q6	Braf-like	0.376348	9.07476	11.6928
TCGA-DJ-A2Q7-01	TCGA-DJ-A2Q7	Braf-like	-0.312772	6.40493	8.58859
TCGA-DJ-A2Q9-01	TCGA-DJ-A2Q9	Braf-like	0.680178	11.2632	15.2435
TCGA-DJ-A2QA-01	TCGA-DJ-A2QA	Braf-like	0.361696	7.41986	9.72187
TCGA-DJ-A2QB-01	TCGA-DJ-A2QB	Ras-like	-0.369185	3.97527	8.68077
TCGA-DJ-A2QC-01	TCGA-DJ-A2QC	Braf-like	-0.172857	4.55844	6.60305
TCGA-DJ-A3UK-01	TCGA-DJ-A3UK	Braf-like	-0.391426	6.15463	7.85215
TCGA-DJ-A3UM-01	TCGA-DJ-A3UM	Braf-like	0.324681	7.36284	9.41584
TCGA-DJ-A3UN-01	TCGA-DJ-A3UN	Braf-like	-0.384806	5.74525	7.57682
TCGA-DJ-A3UO-01	TCGA-DJ-A3UO	Braf-like	0.171631	6.25022	11.1806
TCGA-DJ-A3UP-01	TCGA-DJ-A3UP	Ras-like	-0.530479	4.75691	8.50379
TCGA-DJ-A3UQ-01	TCGA-DJ-A3UQ	Braf-like	0.757195	10.7144	14.2359
TCGA-DJ-A3UR-01	TCGA-DJ-A3UR	Braf-like	-0.35146	4.93295	6.35335
TCGA-DJ-A3US-01	TCGA-DJ-A3US	Ras-like	-0.462139	6.00281	7.87443
TCGA-DJ-A3UT-01	TCGA-DJ-A3UT	Ras-like	-0.517751	3.86262	7.99108
TCGA-DJ-A3UU-01	TCGA-DJ-A3UU	Braf-like	0.284428	7.97424	11.5597
TCGA-DJ-A3UW-01	TCGA-DJ-A3UW	Braf-like	0.442912	7.74495	11.2537
TCGA-DJ-A3UX-01	TCGA-DJ-A3UX	Braf-like	-0.415862	6.52979	9.03017
TCGA-DJ-A3UY-01	TCGA-DJ-A3UY	Braf-like	0.567056	9.20899	12.5157
TCGA-DJ-A3V7-01	TCGA-DJ-A3V7	Braf-like	-0.263776	5.77454	7.27513
TCGA-DJ-A3VA-01	TCGA-DJ-A3VA	Braf-like	-0.426648	5.82426	7.24253
TCGA-DJ-A3VB-01	TCGA-DJ-A3VB	Braf-like	0.409963	9.27859	11.2354
TCGA-DJ-A3VE-01	TCGA-DJ-A3VE	Braf-like	-0.0998047	6.86111	9.42847
TCGA-DJ-A3VF-01	TCGA-DJ-A3VF	Braf-like	0.715125	10.6374	14.8971
TCGA-DJ-A3VJ-01	TCGA-DJ-A3VJ	Braf-like	0.352067	7.63325	11.4128
TCGA-DJ-A3VK-01	TCGA-DJ-A3VK	Ras-like	-0.499392	5.47262	7.78853
TCGA-DJ-A3VL-01	TCGA-DJ-A3VL	Ras-like	-0.409439	6.0017	7.62975
TCGA-DJ-A3VM-01	TCGA-DJ-A3VM	Ras-like	-0.48948	5.43636	7.96275
TCGA-DJ-A4UL-01	TCGA-DJ-A4UL	Braf-like	-0.0326664	5.30046	8.68671
TCGA-DJ-A4UP-01	TCGA-DJ-A4UP	Braf-like	-0.14263	6.35325	8.33172
TCGA-DJ-A4UT-01	TCGA-DJ-A4UT	Braf-like	0.505013	8.48172	11.4296
TCGA-DJ-A4UW-01	TCGA-DJ-A4UW	Braf-like	0.566595	9.57464	12.6487
TCGA-DJ-A4V0-01	TCGA-DJ-A4V0	Ras-like	-0.34492	7.25744	6.76117
TCGA-DJ-A4V2-01	TCGA-DJ-A4V2	Braf-like	0.246817	6.63469	8.83145
TCGA-DJ-A4V4-01	TCGA-DJ-A4V4	Braf-like	0.0333122	9.05873	10.3938
TCGA-DJ-A4V5-01	TCGA-DJ-A4V5	Braf-like	0.421166	8.33105	9.64351
TCGA-DO-A1JZ-01	TCGA-DO-A1JZ	Braf-like	-0.1668	4.30127	5.23639
TCGA-DO-A1K0-01	TCGA-DO-A1K0	Braf-like	-0.176925	6.06965	8.8851
TCGA-DO-A2HM-01	TCGA-DO-A2HM	Braf-like	0.44114	8.39665	12.2721
TCGA-E3-A3DY-01	TCGA-E3-A3DY	Braf-like	-0.297897	6.09318	9.55658
TCGA-E3-A3DZ-01	TCGA-E3-A3DZ	Ras-like	-0.530745	4.84533	9.20089
TCGA-E3-A3E0-01	TCGA-E3-A3E0	Braf-like	-0.488528	5.11924	7.98858
TCGA-E3-A3E1-01	TCGA-E3-A3E1	Braf-like	-0.292451	5.33581	7.35983
TCGA-E3-A3E2-01	TCGA-E3-A3E2	Braf-like	-0.160535	7.07384	8.90309
TCGA-E3-A3E3-01	TCGA-E3-A3E3	Braf-like	-0.249869	7.72865	8.46571
TCGA-E3-A3E5-01	TCGA-E3-A3E5	Braf-like	-0.126326	5.20097	9.01393
TCGA-E8-A242-01	TCGA-E8-A242	Braf-like	0.62534	9.62611	12.1801
TCGA-E8-A2EA-01	TCGA-E8-A2EA	Braf-like	0.61766	9.38283	12.1538
TCGA-E8-A413-01	TCGA-E8-A413	Braf-like	0.687643	9.7269	13.9063
TCGA-E8-A415-01	TCGA-E8-A415	Braf-like	-0.352113	5.68705	6.37077
TCGA-E8-A416-01	TCGA-E8-A416	Ras-like	-0.294538	7.76647	10.7307
TCGA-E8-A418-01	TCGA-E8-A418	Braf-like	-0.103288	4.93668	7.70667
TCGA-E8-A419-01	TCGA-E8-A419	Braf-like	0.249984	7.25141	9.85497
TCGA-E8-A433-01	TCGA-E8-A433	Braf-like	0.61522	8.60322	11.9803
TCGA-E8-A436-01	TCGA-E8-A436	Braf-like	0.414036	8.34785	11.3349
TCGA-E8-A437-01	TCGA-E8-A437	Braf-like	-0.0803332	7.03888	9.84498
TCGA-E8-A44K-01	TCGA-E8-A44K	Braf-like	0.509233	8.43348	11.7185
TCGA-E8-A44M-01	TCGA-E8-A44M	Braf-like	0.0946995	7.97688	9.32733
TCGA-EL-A3CL-01	TCGA-EL-A3CL	Braf-like	-0.26008	4.85618	8.17778
TCGA-EL-A3CM-01	TCGA-EL-A3CM	Braf-like	0.62269	9.35765	13.7235
TCGA-EL-A3CN-01	TCGA-EL-A3CN	Braf-like	0.653967	8.37213	12.2451
TCGA-EL-A3CO-01	TCGA-EL-A3CO	Ras-like	0.448638	7.71798	9.9431
TCGA-EL-A3CP-01	TCGA-EL-A3CP	Braf-like	0.0620903	7.24706	10.2747
TCGA-EL-A3CR-01	TCGA-EL-A3CR	Braf-like	0.644329	9.99264	13.0809
TCGA-EL-A3CS-01	TCGA-EL-A3CS	Braf-like	0.230586	6.97997	10.5524
TCGA-EL-A3CT-01	TCGA-EL-A3CT	Braf-like	0.414546	9.10532	13.2997
TCGA-EL-A3CU-01	TCGA-EL-A3CU	Braf-like	0.593324	8.95768	13.1347
TCGA-EL-A3CV-01	TCGA-EL-A3CV	Braf-like	0.641212	9.59418	13.3797
TCGA-EL-A3CW-01	TCGA-EL-A3CW	Braf-like	-0.238087	6.47927	10.3806
TCGA-EL-A3CX-01	TCGA-EL-A3CX	Ras-like	-0.0962587	6.41093	5.89995
TCGA-EL-A3CY-01	TCGA-EL-A3CY	Braf-like	0.532124	8.9367	12.3217
TCGA-EL-A3CZ-01	TCGA-EL-A3CZ	Ras-like	-0.448664	2.40149	9.03764
TCGA-EL-A3D0-01	TCGA-EL-A3D0	Braf-like	0.378511	8.23895	12.4815
TCGA-EL-A3D5-01	TCGA-EL-A3D5	Ras-like	-0.255064	5.38111	10.0767
TCGA-EL-A3D6-01	TCGA-EL-A3D6	Braf-like	0.517745	9.85168	13.0159
TCGA-EL-A3GO-01	TCGA-EL-A3GO	Ras-like	-0.390459	4.90923	11.264
TCGA-EL-A3GP-01	TCGA-EL-A3GP	Braf-like	0.632169	11.0966	15.3937
TCGA-EL-A3GQ-01	TCGA-EL-A3GQ	Braf-like	-0.0616792	8.15071	11.3542
TCGA-EL-A3GR-01	TCGA-EL-A3GR	Braf-like	0.310654	7.61969	11.2992
TCGA-EL-A3GS-01	TCGA-EL-A3GS	Braf-like	0.0270492	4.81718	8.20171
TCGA-EL-A3GU-01	TCGA-EL-A3GU	Braf-like	0.711061	9.71248	13.7065
TCGA-EL-A3GV-01	TCGA-EL-A3GV	Braf-like	0.162792	7.5869	10.6642
TCGA-EL-A3GW-01	TCGA-EL-A3GW	Ras-like	-0.485069	4.85758	8.52147
TCGA-EL-A3GX-01	TCGA-EL-A3GX	Braf-like	0.15809	5.32471	8.84367
TCGA-EL-A3GY-01	TCGA-EL-A3GY	Braf-like	0.29036	6.48051	9.84283
TCGA-EL-A3GZ-01	TCGA-EL-A3GZ	Braf-like	0.110041	7.5363	10.6209
TCGA-EL-A3H1-01	TCGA-EL-A3H1	Ras-like	-0.445301	4.21598	9.79927
TCGA-EL-A3H2-01	TCGA-EL-A3H2	Ras-like	-0.432726	2.43646	8.19449
TCGA-EL-A3H3-01	TCGA-EL-A3H3	Braf-like	0.261335	6.68251	8.61142
TCGA-EL-A3H4-01	TCGA-EL-A3H4	Braf-like	0.224088	6.15096	9.62902
TCGA-EL-A3H5-01	TCGA-EL-A3H5	Braf-like	0.683112	11.4638	15.793
TCGA-EL-A3H7-01	TCGA-EL-A3H7	Braf-like	0.723963	9.82131	14.3597
TCGA-EL-A3H8-01	TCGA-EL-A3H8	Braf-like	0.140155	6.57207	10.1785
TCGA-EL-A3MW-01	TCGA-EL-A3MW	Braf-like	-0.387209	5.68593	8.5516
TCGA-EL-A3MX-01	TCGA-EL-A3MX	Braf-like	-0.0907389	6.57974	8.78031
TCGA-EL-A3MY-01	TCGA-EL-A3MY	Braf-like	0.70829	10.4283	15.293
TCGA-EL-A3MZ-01	TCGA-EL-A3MZ	Braf-like	0.647375	8.67546	12.6249
TCGA-EL-A3N2-01	TCGA-EL-A3N2	Braf-like	0.173227	7.76983	10.6298
TCGA-EL-A3N3-01	TCGA-EL-A3N3	Braf-like	0.414196	8.22959	12.3478
TCGA-EL-A3T0-01	TCGA-EL-A3T0	Braf-like	0.22779	7.21539	9.93867
TCGA-EL-A3T1-01	TCGA-EL-A3T1	Braf-like	0.512941	9.16628	12.0903
TCGA-EL-A3T2-01	TCGA-EL-A3T2	Ras-like	-0.533389	5.21086	7.82162
TCGA-EL-A3T3-01	TCGA-EL-A3T3	Braf-like	0.327205	6.43374	8.01626
TCGA-EL-A3T6-01	TCGA-EL-A3T6	Braf-like	0.208779	5.63195	9.4353
TCGA-EL-A3T7-01	TCGA-EL-A3T7	Braf-like	0.210366	6.20661	8.63737
TCGA-EL-A3T8-01	TCGA-EL-A3T8	Braf-like	-0.111638	6.43067	8.76132
TCGA-EL-A3T9-01	TCGA-EL-A3T9	Braf-like	0.683613	10.4156	14.9406
TCGA-EL-A3TA-01	TCGA-EL-A3TA	Braf-like	0.141801	7.44746	10.1446
TCGA-EL-A3TB-01	TCGA-EL-A3TB	Braf-like	-0.0938673	6.6508	8.59292
TCGA-EL-A3ZH-01	TCGA-EL-A3ZH	Ras-like	-0.400569	1.70735	7.11764
TCGA-EL-A3ZK-01	TCGA-EL-A3ZK	Braf-like	0.147984	7.32509	10.5435
TCGA-EL-A3ZN-01	TCGA-EL-A3ZN	Braf-like	-0.290656	6.34267	8.5877
TCGA-EL-A3ZQ-01	TCGA-EL-A3ZQ	Braf-like	0.278384	5.47366	4.88387
TCGA-EL-A3ZR-01	TCGA-EL-A3ZR	Ras-like	-0.510434	4.28579	8.51619
TCGA-EL-A3ZT-01	TCGA-EL-A3ZT	Braf-like	-0.288371	6.14036	9.56815
TCGA-EL-A4JV-01	TCGA-EL-A4JV	Ras-like	-0.51826	5.35666	7.54705
TCGA-EL-A4JW-01	TCGA-EL-A4JW	Braf-like	0.339373	7.23653	9.53139
TCGA-EL-A4JX-01	TCGA-EL-A4JX	Braf-like	0.426895	8.94889	11.742
TCGA-EL-A4JZ-01	TCGA-EL-A4JZ	Braf-like	0.652036	9.12656	13.3332
TCGA-EL-A4K0-01	TCGA-EL-A4K0	Braf-like	0.210815	8.35104	11.8359
TCGA-EL-A4K2-01	TCGA-EL-A4K2	Ras-like	-0.294273	5.86228	9.18798
TCGA-EL-A4K4-01	TCGA-EL-A4K4	Braf-like	0.704076	9.82004	13.3033
TCGA-EL-A4K6-01	TCGA-EL-A4K6	Ras-like	-0.470868	1.71545	8.26059
TCGA-EL-A4KD-01	TCGA-EL-A4KD	Braf-like	-0.0882314	5.73624	8.49575
TCGA-EL-A4KG-01	TCGA-EL-A4KG	Braf-like	0.41936	7.52525	10.1762
TCGA-EL-A4KH-01	TCGA-EL-A4KH	Braf-like	0.271016	6.18579	7.27316
TCGA-EL-A4KI-01	TCGA-EL-A4KI	Ras-like	-0.0186069	6.63946	11.4631
TCGA-EM-A1CS-01	TCGA-EM-A1CS	Braf-like	-0.301882	5.68399	9.02738
TCGA-EM-A1CT-01	TCGA-EM-A1CT	Braf-like	-0.268144	5.60892	10.1065
TCGA-EM-A1CU-01	TCGA-EM-A1CU	Braf-like	0.296241	6.71335	9.99538
TCGA-EM-A1CV-01	TCGA-EM-A1CV	Braf-like	-0.3679	4.79053	7.64211
TCGA-EM-A1CW-01	TCGA-EM-A1CW	Ras-like	-0.370465	4.35774	7.03362
TCGA-EM-A1YA-01	TCGA-EM-A1YA	Ras-like	-0.447902	3.8253	10.0139
TCGA-EM-A1YB-01	TCGA-EM-A1YB	Ras-like	-0.194528	5.00168	11.1249
TCGA-EM-A1YC-01	TCGA-EM-A1YC	Ras-like	-0.464662	1.26724	8.37193
TCGA-EM-A1YD-01	TCGA-EM-A1YD	Ras-like	-0.16173	6.31007	12.0136
TCGA-EM-A1YE-01	TCGA-EM-A1YE	Ras-like	-0.341008	3.32841	9.08025
TCGA-EM-A22I-01	TCGA-EM-A22I	Braf-like	0.387735	8.55715	11.1086
TCGA-EM-A22J-01	TCGA-EM-A22J	Ras-like	-0.462342	3.93821	8.62197
TCGA-EM-A22K-01	TCGA-EM-A22K	Ras-like	-0.558188	3.76567	6.49071
TCGA-EM-A22L-01	TCGA-EM-A22L	Ras-like	-0.521695	4.17683	7.93433
TCGA-EM-A22N-01	TCGA-EM-A22N	Ras-like	-0.410326	3.79817	9.66414
TCGA-EM-A22O-01	TCGA-EM-A22O	Braf-like	-0.209272	2.29125	6.92766
TCGA-EM-A22P-01	TCGA-EM-A22P	Braf-like	0.553601	9.03183	11.7676
TCGA-EM-A22Q-01	TCGA-EM-A22Q	Ras-like	0.122756	3.83535	5.40251
TCGA-EM-A2CJ-01	TCGA-EM-A2CJ	Ras-like	-0.318639	4.39232	9.31414
TCGA-EM-A2CK-01	TCGA-EM-A2CK	Ras-like	-0.548475	4.14894	6.14167
TCGA-EM-A2CL-01	TCGA-EM-A2CL	Ras-like	-0.574252	2.54008	9.77127
TCGA-EM-A2CN-01	TCGA-EM-A2CN	Ras-like	-0.311449	1.81558	5.4893
TCGA-EM-A2CO-01	TCGA-EM-A2CO	Ras-like	-0.352055	4.37429	8.5071
TCGA-EM-A2CP-01	TCGA-EM-A2CP	Ras-like	-0.272693	6.2758	10.3033
TCGA-EM-A2CQ-01	TCGA-EM-A2CQ	Ras-like	-0.390159	5.72167	9.44757
TCGA-EM-A2CR-01	TCGA-EM-A2CR	Ras-like	0.212554	5.06849	7.78231
TCGA-EM-A2CT-01	TCGA-EM-A2CT	Ras-like	-0.412719	5.36083	10.0694
TCGA-EM-A2CU-01	TCGA-EM-A2CU	Braf-like	-0.0489626	5.70047	7.59855
TCGA-EM-A2OV-01	TCGA-EM-A2OV	Ras-like	-0.353432	3.16739	8.02907
TCGA-EM-A2OW-01	TCGA-EM-A2OW	Ras-like	-0.19693	5.25978	10.3341
TCGA-EM-A2OX-01	TCGA-EM-A2OX	Braf-like	0.332718	7.52945	11.856
TCGA-EM-A2OY-01	TCGA-EM-A2OY	Ras-like	-0.470589	1.1825	8.33387
TCGA-EM-A2OZ-01	TCGA-EM-A2OZ	Braf-like	-0.444022	4.41752	8.52141
TCGA-EM-A2P0-01	TCGA-EM-A2P0	Braf-like	-0.116929	6.44083	9.98014
TCGA-EM-A2P1-01	TCGA-EM-A2P1	Braf-like	0.387532	8.58568	12.493
TCGA-EM-A2P2-01	TCGA-EM-A2P2	Ras-like	-0.394345	5.49722	10.4899
TCGA-EM-A2P3-01	TCGA-EM-A2P3	Braf-like	0.656945	9.66961	13.3114
TCGA-EM-A3AI-01	TCGA-EM-A3AI	Ras-like	-0.411355	4.04476	12.0097
TCGA-EM-A3AJ-01	TCGA-EM-A3AJ	Ras-like	-0.272312	6.55634	11.122
TCGA-EM-A3AK-01	TCGA-EM-A3AK	Braf-like	-0.256345	6.23677	9.39849
TCGA-EM-A3AL-01	TCGA-EM-A3AL	Ras-like	-0.34904	4.45843	12.3899
TCGA-EM-A3AN-01	TCGA-EM-A3AN	Braf-like	-0.123412	6.07207	9.26622
TCGA-EM-A3AO-01	TCGA-EM-A3AO	Braf-like	-0.202473	6.2034	7.38549
TCGA-EM-A3AP-01	TCGA-EM-A3AP	Ras-like	-0.331238	5.3282	9.40418
TCGA-EM-A3AQ-01	TCGA-EM-A3AQ	Braf-like	-0.222507	5.91167	7.95079
TCGA-EM-A3AR-01	TCGA-EM-A3AR	Braf-like	0.125042	8.16187	11.348
TCGA-EM-A3FJ-01	TCGA-EM-A3FJ	Braf-like	-0.000778	6.55109	8.08704
TCGA-EM-A3FK-01	TCGA-EM-A3FK	Braf-like	-0.00569593	5.86006	7.62063
TCGA-EM-A3FL-01	TCGA-EM-A3FL	Ras-like	-0.458243	2.52544	7.98188
TCGA-EM-A3FM-01	TCGA-EM-A3FM	Braf-like	0.545872	9.05205	11.5764
TCGA-EM-A3FN-01	TCGA-EM-A3FN	Ras-like	-0.350385	4.05953	10.2934
TCGA-EM-A3FO-01	TCGA-EM-A3FO	Braf-like	-0.0571666	6.11141	8.81305
TCGA-EM-A3FP-01	TCGA-EM-A3FP	Ras-like	-0.186402	4.4551	6.01329
TCGA-EM-A3FQ-01	TCGA-EM-A3FQ	Braf-like	-0.21477	3.60962	4.31944
TCGA-EM-A3FR-01	TCGA-EM-A3FR	Ras-like	-0.490935	4.03024	11.0858
TCGA-EM-A3O3-01	TCGA-EM-A3O3	Braf-like	0.427369	9.84436	11.2093
TCGA-EM-A3O6-01	TCGA-EM-A3O6	Ras-like	-0.265566	2.90547	11.1672
TCGA-EM-A3O7-01	TCGA-EM-A3O7	Braf-like	-0.414566	2.53951	7.65519
TCGA-EM-A3O8-01	TCGA-EM-A3O8	Ras-like	-0.56518	5.25371	8.82358
TCGA-EM-A3O9-01	TCGA-EM-A3O9	Ras-like	-0.268246	4.40932	10.133
TCGA-EM-A3OA-01	TCGA-EM-A3OA	Ras-like	-0.512198	3.94527	7.64041
TCGA-EM-A3OB-01	TCGA-EM-A3OB	Ras-like	-0.559692	3.74302	8.82122
TCGA-EM-A4FK-01	TCGA-EM-A4FK	Ras-like	-0.486698	3.96454	7.74703
TCGA-EM-A4FM-01	TCGA-EM-A4FM	Braf-like	0.696828	9.87739	13.5906
TCGA-EM-A4FO-01	TCGA-EM-A4FO	Braf-like	0.256247	7.93177	10.3856
TCGA-EM-A4FQ-01	TCGA-EM-A4FQ	Braf-like	0.351901	7.62311	11.7113
TCGA-EM-A4FR-01	TCGA-EM-A4FR	Ras-like	-0.30441	4.99182	7.44758
TCGA-EM-A4FV-01	TCGA-EM-A4FV	Braf-like	-0.324133	6.46796	8.53197
TCGA-EM-A4G1-01	TCGA-EM-A4G1	Ras-like	-0.445577	5.25475	7.83253
TCGA-ET-A25G-01	TCGA-ET-A25G	Braf-like	0.455307	8.19942	11.7086
TCGA-ET-A25I-01	TCGA-ET-A25I	Ras-like	-0.389127	4.90494	7.47577
TCGA-ET-A25J-01	TCGA-ET-A25J	Braf-like	0.28733	8.55632	10.7257
TCGA-ET-A25K-01	TCGA-ET-A25K	Braf-like	0.226859	6.65521	9.22693
TCGA-ET-A25O-01	TCGA-ET-A25O	Braf-like	-0.455944	1.75962	3.22518
TCGA-ET-A25R-01	TCGA-ET-A25R	Braf-like	0.516962	8.80122	12.6836
TCGA-ET-A2MY-01	TCGA-ET-A2MY	Braf-like	-0.117348	7.5529	9.42073
TCGA-ET-A2MZ-01	TCGA-ET-A2MZ	Braf-like	-0.0826622	6.50452	9.35908
TCGA-ET-A2N0-01	TCGA-ET-A2N0	Braf-like	0.271378	5.72533	8.50155
TCGA-ET-A2N4-01	TCGA-ET-A2N4	Braf-like	-0.423207	4.26756	6.32423
TCGA-ET-A2N5-01	TCGA-ET-A2N5	Ras-like	-0.485414	3.92227	6.88815
TCGA-ET-A39I-01	TCGA-ET-A39I	Ras-like	-0.479032	3.68577	6.73139
TCGA-ET-A39J-01	TCGA-ET-A39J	Braf-like	0.327303	6.87055	9.56661
TCGA-ET-A39K-01	TCGA-ET-A39K	Braf-like	0.265181	6.1638	8.32778
TCGA-ET-A39L-01	TCGA-ET-A39L	Ras-like	-0.412147	4.76956	6.5503
TCGA-ET-A39M-01	TCGA-ET-A39M	Braf-like	0.328647	6.87478	9.14212
TCGA-ET-A39N-01	TCGA-ET-A39N	Ras-like	-0.170239	5.22509	10.4977
TCGA-ET-A39O-01	TCGA-ET-A39O	Braf-like	0.601208	8.04864	12.4322
TCGA-ET-A39P-01	TCGA-ET-A39P	Braf-like	0.459045	7.22145	11.4054
TCGA-ET-A39R-01	TCGA-ET-A39R	Braf-like	0.403148	7.39541	10.7153
TCGA-ET-A39S-01	TCGA-ET-A39S	Braf-like	0.10649	6.82058	9.52683
TCGA-ET-A39T-01	TCGA-ET-A39T	Braf-like	-0.410489	2.39605	7.1026
TCGA-ET-A3BN-01	TCGA-ET-A3BN	Braf-like	-0.00647902	5.76895	9.18058
TCGA-ET-A3BO-01	TCGA-ET-A3BO	Braf-like	0.283968	7.99355	9.92069
TCGA-ET-A3BP-01	TCGA-ET-A3BP	Braf-like	-0.335054	4.57347	6.40934
TCGA-ET-A3BQ-01	TCGA-ET-A3BQ	Braf-like	0.217152	6.63605	8.45715
TCGA-ET-A3BS-01	TCGA-ET-A3BS	Braf-like	-0.0941987	6.25885	9.62606
TCGA-ET-A3BT-01	TCGA-ET-A3BT	Braf-like	0.368315	7.12862	10.4184
TCGA-ET-A3BU-01	TCGA-ET-A3BU	Braf-like	0.215987	6.52993	8.28264
TCGA-ET-A3BW-01	TCGA-ET-A3BW	Braf-like	-0.463773	3.38855	5.36024
TCGA-ET-A3BX-01	TCGA-ET-A3BX	Braf-like	-0.111777	5.19711	9.16641
TCGA-ET-A3DO-01	TCGA-ET-A3DO	Braf-like	0.523703	7.79842	11.7776
TCGA-ET-A3DP-01	TCGA-ET-A3DP	Braf-like	0.0172105	6.37711	9.00817
TCGA-ET-A3DQ-01	TCGA-ET-A3DQ	Ras-like	-0.0530591	6.06462	7.8565
TCGA-ET-A3DR-01	TCGA-ET-A3DR	Braf-like	-0.199183	5.8109	8.75849
TCGA-ET-A3DS-01	TCGA-ET-A3DS	Ras-like	-0.416135	4.0852	9.89026
TCGA-ET-A3DT-01	TCGA-ET-A3DT	Braf-like	0.257354	8.2406	10.1505
TCGA-ET-A3DV-01	TCGA-ET-A3DV	Ras-like	-0.31977	4.10747	10.4885
TCGA-ET-A3DW-01	TCGA-ET-A3DW	Braf-like	-0.323669	5.10201	8.33536
TCGA-ET-A40S-01	TCGA-ET-A40S	Braf-like	0.0464171	7.82042	9.11572
TCGA-ET-A4KN-01	TCGA-ET-A4KN	Braf-like	0.612272	8.38676	11.6058
TCGA-FE-A22Z-01	TCGA-FE-A22Z	Braf-like	0.600445	8.95676	12.8867
TCGA-FE-A230-01	TCGA-FE-A230	Braf-like	0.134721	5.11364	8.82942
TCGA-FE-A231-01	TCGA-FE-A231	Braf-like	-0.368967	7.7169	6.91468
TCGA-FE-A233-01	TCGA-FE-A233	Braf-like	-0.195557	5.19341	8.38439
TCGA-FE-A234-01	TCGA-FE-A234	Braf-like	0.286263	7.87089	10.9843
TCGA-FE-A235-01	TCGA-FE-A235	Braf-like	0.475904	7.08374	10.1282
TCGA-FE-A236-01	TCGA-FE-A236	Braf-like	-0.187368	6.03483	9.31163
TCGA-FE-A237-01	TCGA-FE-A237	Braf-like	0.524682	8.65858	11.5602
TCGA-FE-A23A-01	TCGA-FE-A23A	Braf-like	0.332439	6.93246	10.5605
TCGA-FE-A3PB-01	TCGA-FE-A3PB	Braf-like	0.699032	10.6152	13.8552
TCGA-FE-A3PC-01	TCGA-FE-A3PC	Braf-like	0.00180047	6.83789	8.24502
TCGA-FE-A3PD-01	TCGA-FE-A3PD	Braf-like	-0.209044	6.50809	9.07405
TCGA-FK-A3S3-01	TCGA-FK-A3S3	Braf-like	-0.168303	5.52568	8.80629
TCGA-FK-A3SB-01	TCGA-FK-A3SB	Braf-like	0.136328	6.65864	9.21793
TCGA-FK-A3SD-01	TCGA-FK-A3SD	Ras-like	-0.340638	3.4888	9.97746
TCGA-FK-A3SE-01	TCGA-FK-A3SE	Braf-like	0.258839	7.03842	9.84946
TCGA-FK-A3SG-01	TCGA-FK-A3SG	Braf-like	0.152801	5.36255	7.64919
TCGA-FK-A3SH-01	TCGA-FK-A3SH	Braf-like	0.0847535	6.19854	9.38242
TCGA-FY-A2QD-01	TCGA-FY-A2QD	Ras-like	-0.442821	1.26111	8.45061
TCGA-FY-A3BL-01	TCGA-FY-A3BL	Braf-like	-0.357672	7.4836	8.64975
TCGA-FY-A3I4-01	TCGA-FY-A3I4	Braf-like	0.463037	7.78861	10.2734
TCGA-FY-A3I5-01	TCGA-FY-A3I5	Ras-like	-0.407147	5.80193	10.6329
TCGA-FY-A3NM-01	TCGA-FY-A3NM	Ras-like	-0.492501	3.05429	7.34413
TCGA-FY-A3NN-01	TCGA-FY-A3NN	Braf-like	-0.35867	2.86681	7.60474
TCGA-FY-A3NP-01	TCGA-FY-A3NP	Ras-like	-0.528144	4.79654	5.95874
TCGA-FY-A3ON-01	TCGA-FY-A3ON	Braf-like	-0.25673	7.50718	9.13913
TCGA-FY-A3R6-01	TCGA-FY-A3R6	Braf-like	0.379087	7.6561	9.52536
TCGA-FY-A3R7-01	TCGA-FY-A3R7	Braf-like	-0.37724	6.5736	8.47804
TCGA-FY-A3R8-01	TCGA-FY-A3R8	Braf-like	0.343446	8.44054	12.4504
TCGA-FY-A3R9-01	TCGA-FY-A3R9	Ras-like	-0.406964	4.20163	7.7397
TCGA-FY-A3RA-01	TCGA-FY-A3RA	Braf-like	-0.330877	3.44546	7.06079
TCGA-FY-A3W9-01	TCGA-FY-A3W9	Ras-like	-0.493907	4.83164	6.8099
TCGA-FY-A3WA-01	TCGA-FY-A3WA	Ras-like	-0.518523	3.58324	8.16763
TCGA-FY-A40K-01	TCGA-FY-A40K	Braf-like	-0.0522187	6.7609	9.55827
TCGA-FY-A4B3-01	TCGA-FY-A4B3	Braf-like	0.556878	8.77135	11.6236
TCGA-GE-A2C6-01	TCGA-GE-A2C6	Braf-like	0.577451	8.67964	11.5795
TCGA-H2-A26U-01	TCGA-H2-A26U	Braf-like	0.549012	10.2547	12.0276
TCGA-H2-A2K9-01	TCGA-H2-A2K9	Ras-like	-0.505166	2.73103	9.73857
TCGA-H2-A3RH-01	TCGA-H2-A3RH	Ras-like	-0.469093	4.12857	7.20946
TCGA-H2-A3RI-01	TCGA-H2-A3RI	Braf-like	-0.346886	6.72675	9.2997
TCGA-H2-A421-01	TCGA-H2-A421	Braf-like	0.450115	7.83471	10.4911
TCGA-IM-A3EB-01	TCGA-IM-A3EB	Braf-like	0.248715	8.07787	10.6856
TCGA-IM-A3ED-01	TCGA-IM-A3ED	Braf-like	0.0735725	7.05121	10.115
TCGA-IM-A3U2-01	TCGA-IM-A3U2	Braf-like	0.638216	9.16962	12.3657
TCGA-IM-A3U3-01	TCGA-IM-A3U3	Braf-like	0.337328	9.20124	10.6874
TCGA-J8-A3NZ-01	TCGA-J8-A3NZ	Braf-like	0.0184894	7.06072	10.2441
TCGA-J8-A3O0-01	TCGA-J8-A3O0	Ras-like	-0.46694	5.38779	9.26516
TCGA-J8-A3O1-01	TCGA-J8-A3O1	Braf-like	-0.23616	4.70015	9.3208
TCGA-J8-A3YE-01	TCGA-J8-A3YE	Braf-like	-0.377163	5.16244	7.36617
TCGA-J8-A4HW-01	TCGA-J8-A4HW	Braf-like	-0.0357934	6.72446	9.63664
TCGA-KS-A41J-01	TCGA-KS-A41J	Braf-like	0.158219	5.19615	8.71989
TCGA-KS-A4I5-01	TCGA-KS-A4I5	Braf-like	0.270288	5.35308	7.56943
TCGA-KS-A4I9-01	TCGA-KS-A4I9	Braf-like	0.0676664	7.30005	9.93029
TCGA-KS-A4IB-01	TCGA-KS-A4IB	Braf-like	-0.440751	4.31237	5.81394
TCGA-L6-A4ET-01	TCGA-L6-A4ET	Braf-like	-0.294299	2.7319	7.21046
TCGA-L6-A4EU-01	TCGA-L6-A4EU	Braf-like	0.594028	10.6343	12.6292
TCGA-MK-A4N6-01	TCGA-MK-A4N6	Braf-like	0.592816	8.59036	12.7203
TCGA-MK-A4N7-01	TCGA-MK-A4N7	Braf-like	-0.00113659	6.77817	11.1093
TCGA-MK-A4N9-01	TCGA-MK-A4N9	Braf-like	-0.220356	6.04787	9.70895

[truncated: 46 more sheets: Figure 5C-E CNUH SNUH, Supplemental Figure 3A , Supplemental Figure 3B, Supplemental Figure 4A - TCGA, Supplemental Figure 4A - CNUH, Supplemental Figure 4B-E - VUMC, Supplemental Figure 4B-E - TCGA, Supplemental Figure 4B-E - CNUH, Supplemental Figure 4F, Figure 6 - Peds Cohort, Figure 7A, Figure 7D - TCGA, Figure 7E - TCGA, Figure 7F - TCGA, Figure 7F - VUMC, Figure 7G - TCGA, Figure 7G - VUMC, Figure 7H - TCGA, Figure 7H - VUMC, Figure 7I - VUMC …]
